# Supplementary material for: Transcription shapes DNA replication initiation to preserve genome integrity
Source: Genome Biol. 2021 Jun 9;22:176. doi: 10.1186/s13059-021-02390-3 (PMC8188667; doi:10.1186/s13059-021-02390-3)
Supplement: Supplementary file 2 — Additional file 2: Table S1. The locations of ERIZs in GM12878 cells, aligned to hg19. [file 13059_2021_2390_MOESM2_ESM.xlsx]

## Sheet: Sheet1
Table S1 The locations of ERIZs in GM12878 cells, aligned to hg19
chrom	start	end	name
chr1	809198	1309883	ERIZ_1
chr1	1346149	1402398	ERIZ_2
chr1	1464868	1566791	ERIZ_3
chr1	1817233	1873026	ERIZ_4
chr1	6290936	6328820	ERIZ_5
chr1	6446219	6582175	ERIZ_6
chr1	6614361	6664142	ERIZ_7
chr1	8874209	8909322	ERIZ_8
chr1	8943174	9096159	ERIZ_9
chr1	9130156	9197282	ERIZ_10
chr1	9248360	9293896	ERIZ_11
chr1	9329606	9593822	ERIZ_12
chr1	9664493	9695939	ERIZ_13
chr1	9879537	9935245	ERIZ_14
chr1	9970660	9983617	ERIZ_15
chr1	10049381	10094143	ERIZ_16
chr1	10243573	10278529	ERIZ_17
chr1	10744565	11114294	ERIZ_18
chr1	11735631	11855490	ERIZ_19
chr1	11907545	12000805	ERIZ_20
chr1	12085058	12130169	ERIZ_21
chr1	12211031	12300027	ERIZ_22
chr1	12579416	12728727	ERIZ_23
chr1	15400148	15482959	ERIZ_24
chr1	15548598	15587386	ERIZ_25
chr1	15624570	15733946	ERIZ_26
chr1	15754075	15814370	ERIZ_27
chr1	15913217	15947002	ERIZ_28
chr1	15995841	16014646	ERIZ_29
chr1	16051079	16147603	ERIZ_30
chr1	16301251	16560177	ERIZ_31
chr1	16675425	16696094	ERIZ_32
chr1	16726884	16772309	ERIZ_33
chr1	17248926	17323196	ERIZ_34
chr1	17382264	17631048	ERIZ_35
chr1	19275858	19403765	ERIZ_36
chr1	19817627	19923323	ERIZ_37
chr1	19962283	20015021	ERIZ_38
chr1	21501453	21531622	ERIZ_39
chr1	21660196	21764193	ERIZ_40
chr1	21813347	21982499	ERIZ_41
chr1	22112762	22377182	ERIZ_42
chr1	22479379	22506646	ERIZ_43
chr1	23496020	23583296	ERIZ_44
chr1	23677263	23822248	ERIZ_45
chr1	23855947	24020841	ERIZ_46
chr1	24143978	24170197	ERIZ_47
chr1	24191517	24282768	ERIZ_48
chr1	24309267	24497587	ERIZ_49
chr1	24805890	24957241	ERIZ_50
chr1	25004882	25072250	ERIZ_51
chr1	25179870	25226987	ERIZ_52
chr1	25280738	25540572	ERIZ_53
chr1	25712000	25762735	ERIZ_54
chr1	25830152	26138275	ERIZ_55
chr1	26323389	26421220	ERIZ_56
chr1	26632621	26754174	ERIZ_57
chr1	26809259	26866796	ERIZ_58
chr1	26903933	27021760	ERIZ_59
chr1	27174099	27202288	ERIZ_60
chr1	27225551	27251146	ERIZ_61
chr1	27277127	27418004	ERIZ_62
chr1	27478934	27558544	ERIZ_63
chr1	27641671	27729420	ERIZ_64
chr1	27808409	27867229	ERIZ_65
chr1	27917859	28052683	ERIZ_66
chr1	28091941	28104090	ERIZ_67
chr1	28182905	28203120	ERIZ_68
chr1	28241095	28294178	ERIZ_69
chr1	28411954	28477548	ERIZ_70
chr1	28497793	28520909	ERIZ_71
chr1	28573448	28656662	ERIZ_72
chr1	28677216	28697449	ERIZ_73
chr1	28905664	28927588	ERIZ_74
chr1	28975345	28991556	ERIZ_75
chr1	29043810	29069266	ERIZ_76
chr1	29106565	29218092	ERIZ_77
chr1	29438649	29471054	ERIZ_78
chr1	31179999	31403210	ERIZ_79
chr1	31848729	32366752	ERIZ_80
chr1	32399994	32482653	ERIZ_81
chr1	32704482	32758852	ERIZ_82
chr1	32810473	32828687	ERIZ_83
chr1	32859888	33008370	ERIZ_84
chr1	33160347	33241274	ERIZ_85
chr1	33331687	33397651	ERIZ_86
chr1	33421079	33452060	ERIZ_87
chr1	33496304	33588118	ERIZ_88
chr1	33768399	33791846	ERIZ_89
chr1	33823349	33935186	ERIZ_90
chr1	36025012	36044062	ERIZ_91
chr1	36100798	36180087	ERIZ_92
chr1	36320384	36358623	ERIZ_93
chr1	36537914	36607309	ERIZ_94
chr1	36653382	36690885	ERIZ_95
chr1	36781230	36820465	ERIZ_96
chr1	36862568	36898583	ERIZ_97
chr1	36931737	37003937	ERIZ_98
chr1	38062981	38076415	ERIZ_99
chr1	38172616	38265521	ERIZ_100
chr1	38405935	38421115	ERIZ_101
chr1	38468996	38526495	ERIZ_102
chr1	38572463	38766638	ERIZ_103
chr1	39541597	39573579	ERIZ_104
chr1	39950682	39996801	ERIZ_105
chr1	40044208	40217003	ERIZ_106
chr1	40244694	40296977	ERIZ_107
chr1	40344060	40500873	ERIZ_108
chr1	40566825	40629546	ERIZ_109
chr1	40709282	40724454	ERIZ_110
chr1	40771719	40843345	ERIZ_111
chr1	41041430	41151752	ERIZ_112
chr1	41243871	41443917	ERIZ_113
chr1	41709137	41974946	ERIZ_114
chr1	43722244	43815341	ERIZ_115
chr1	44386957	44405947	ERIZ_116
chr1	44460489	44555198	ERIZ_117
chr1	44822472	45113294	ERIZ_118
chr1	45137573	45209126	ERIZ_119
chr1	45240532	45302278	ERIZ_120
chr1	45765980	45794838	ERIZ_121
chr1	45977933	46018665	ERIZ_122
chr1	46215305	46276031	ERIZ_123
chr1	46593119	46718319	ERIZ_124
chr1	46860827	47027925	ERIZ_125
chr1	51754002	51813354	ERIZ_126
chr1	52008094	52088818	ERIZ_127
chr1	52342135	52479803	ERIZ_128
chr1	53017559	53145217	ERIZ_129
chr1	53168316	53191372	ERIZ_130
chr1	53795253	54062899	ERIZ_131
chr1	55214139	55280892	ERIZ_132
chr1	56600391	56697570	ERIZ_133
chr1	56795167	56926830	ERIZ_134
chr1	59298364	59486341	ERIZ_135
chr1	63183311	63249958	ERIZ_136
chr1	66713480	66801734	ERIZ_137
chr1	66839666	66920820	ERIZ_138
chr1	67990363	68217892	ERIZ_139
chr1	78221648	78249275	ERIZ_140
chr1	82028593	82058393	ERIZ_141
chr1	90200569	90289557	ERIZ_142
chr1	90420338	90462165	ERIZ_143
chr1	92874099	92927554	ERIZ_144
chr1	93428062	93546009	ERIZ_145
chr1	94141861	94328278	ERIZ_146
chr1	100233083	100313391	ERIZ_147
chr1	100392125	100433584	ERIZ_148
chr1	100713328	100733853	ERIZ_149
chr1	100762841	100821292	ERIZ_150
chr1	101550345	101922112	ERIZ_151
chr1	108512030	108665797	ERIZ_152
chr1	109052246	109099570	ERIZ_153
chr1	109208321	109228810	ERIZ_154
chr1	109249955	109290471	ERIZ_155
chr1	109620222	109752864	ERIZ_156
chr1	109785661	109900694	ERIZ_157
chr1	109978223	110093095	ERIZ_158
chr1	110254622	110524871	ERIZ_159
chr1	110603567	110750203	ERIZ_160
chr1	110784149	110866882	ERIZ_161
chr1	110961119	111193562	ERIZ_162
chr1	111215382	111331736	ERIZ_163
chr1	111585133	111625046	ERIZ_164
chr1	111770132	111968044	ERIZ_165
chr1	112017951	112159528	ERIZ_166
chr1	112274033	112359434	ERIZ_167
chr1	113040287	113067490	ERIZ_168
chr1	113236525	113439195	ERIZ_169
chr1	114457649	114476565	ERIZ_170
chr1	116689757	116917680	ERIZ_171
chr1	116957893	117020153	ERIZ_172
chr1	117203818	117554287	ERIZ_173
chr1	119865959	119924451	ERIZ_174
chr1	145381990	145454866	ERIZ_175
chr1	145531752	145587808	ERIZ_176
chr1	145711503	145744863	ERIZ_177
chr1	149981717	150022130	ERIZ_178
chr1	150166850	150182734	ERIZ_179
chr1	150208278	150294542	ERIZ_180
chr1	150480090	150539437	ERIZ_181
chr1	150667595	150697284	ERIZ_182
chr1	150740161	150770339	ERIZ_183
chr1	150850264	150893387	ERIZ_184
chr1	150934935	150975594	ERIZ_185
chr1	151098174	151123349	ERIZ_186
chr1	151147989	151175176	ERIZ_187
chr1	151296693	151368462	ERIZ_188
chr1	151432096	151581290	ERIZ_189
chr1	153252762	153286315	ERIZ_190
chr1	153318404	153406246	ERIZ_191
chr1	153446269	153592656	ERIZ_192
chr1	153648772	153708510	ERIZ_193
chr1	153750479	153780002	ERIZ_194
chr1	154010165	154106232	ERIZ_195
chr1	154151287	154179263	ERIZ_196
chr1	154253057	154552779	ERIZ_197
chr1	154599223	154673062	ERIZ_198
chr1	154828225	154881618	ERIZ_199
chr1	154969754	155199761	ERIZ_200
chr1	155243394	155288211	ERIZ_201
chr1	155579314	155625316	ERIZ_202
chr1	155938571	156169773	ERIZ_203
chr1	156305814	156427042	ERIZ_204
chr1	156457239	156499152	ERIZ_205
chr1	156532143	156681540	ERIZ_206
chr1	156778651	156911398	ERIZ_207
chr1	157019091	157479880	ERIZ_208
chr1	157530760	157623036	ERIZ_209
chr1	159883285	160182587	ERIZ_210
chr1	160335539	160459923	ERIZ_211
chr1	160491257	160576325	ERIZ_212
chr1	160674435	160957810	ERIZ_213
chr1	161028816	161074240	ERIZ_214
chr1	161149977	161285586	ERIZ_215
chr1	161442235	161537517	ERIZ_216
chr1	161590982	161622727	ERIZ_217
chr1	161656226	161713623	ERIZ_218
chr1	162517827	162530248	ERIZ_219
chr1	162592013	162602973	ERIZ_220
chr1	167400168	167597640	ERIZ_221
chr1	167668487	167692425	ERIZ_222
chr1	167770701	167875148	ERIZ_223
chr1	168184430	168200439	ERIZ_224
chr1	168329083	168711181	ERIZ_225
chr1	168969162	169077830	ERIZ_226
chr1	169461017	169658595	ERIZ_227
chr1	169680647	169760289	ERIZ_228
chr1	169862632	169876744	ERIZ_229
chr1	170526293	170614975	ERIZ_230
chr1	171577863	171644612	ERIZ_231
chr1	171713472	171747111	ERIZ_232
chr1	172086402	172103501	ERIZ_233
chr1	172172019	172222382	ERIZ_234
chr1	172323467	172356351	ERIZ_235
chr1	172415203	172496319	ERIZ_236
chr1	172982348	173094672	ERIZ_237
chr1	173461231	173567861	ERIZ_238
chr1	175034948	175109494	ERIZ_239
chr1	175162815	175331706	ERIZ_240
chr1	177830559	177886487	ERIZ_241
chr1	177941925	178058232	ERIZ_242
chr1	178449118	178506989	ERIZ_243
chr1	178542185	178628416	ERIZ_244
chr1	179893917	179928628	ERIZ_245
chr1	180081489	180128465	ERIZ_246
chr1	180162446	180242508	ERIZ_247
chr1	180884181	180907856	ERIZ_248
chr1	180989892	181154672	ERIZ_249
chr1	181284697	181452597	ERIZ_250
chr1	182500459	182540103	ERIZ_251
chr1	182562409	182752524	ERIZ_252
chr1	182872448	182991512	ERIZ_253
chr1	183122819	183433234	ERIZ_254
chr1	183556092	183592490	ERIZ_255
chr1	183908950	184016483	ERIZ_256
chr1	184939909	185012864	ERIZ_257
chr1	192444195	192578507	ERIZ_258
chr1	198438557	198608468	ERIZ_259
chr1	198738701	198794361	ERIZ_260
chr1	198915884	199292049	ERIZ_261
chr1	200481365	200514575	ERIZ_262
chr1	200642599	200714051	ERIZ_263
chr1	200838301	200954837	ERIZ_264
chr1	200983178	201101428	ERIZ_265
chr1	201220672	201453704	ERIZ_266
chr1	201505333	201638455	ERIZ_267
chr1	201851816	201928508	ERIZ_268
chr1	201983738	202110466	ERIZ_269
chr1	202146109	202295588	ERIZ_270
chr1	202582634	202692507	ERIZ_271
chr1	202775041	202840790	ERIZ_272
chr1	203002871	203587603	ERIZ_273
chr1	204336611	204357725	ERIZ_274
chr1	204452521	204485476	ERIZ_275
chr1	204572007	204775511	ERIZ_276
chr1	205178019	205563486	ERIZ_277
chr1	205628586	205670554	ERIZ_278
chr1	205760703	205809768	ERIZ_279
chr1	206290610	206332334	ERIZ_280
chr1	206631792	206644624	ERIZ_281
chr1	206773175	206870728	ERIZ_282
chr1	206921193	207213625	ERIZ_283
chr1	208037763	208177587	ERIZ_284
chr1	209737494	209925402	ERIZ_285
chr1	209954949	209997479	ERIZ_286
chr1	211621959	211913482	ERIZ_287
chr1	212009919	212109418	ERIZ_288
chr1	212355400	212463722	ERIZ_289
chr1	212582934	212886302	ERIZ_290
chr1	212994286	213021625	ERIZ_291
chr1	213073719	213128549	ERIZ_292
chr1	213188239	213228321	ERIZ_293
chr1	214718686	214774676	ERIZ_294
chr1	221059326	221214648	ERIZ_295
chr1	221290724	221366515	ERIZ_296
chr1	221664052	221862673	ERIZ_297
chr1	221912573	222164754	ERIZ_298
chr1	222194243	222297448	ERIZ_299
chr1	223189445	223286627	ERIZ_300
chr1	223311601	223440802	ERIZ_301
chr1	223638789	223725323	ERIZ_302
chr1	223797795	223914922	ERIZ_303
chr1	224228674	224296322	ERIZ_304
chr1	224356424	224416190	ERIZ_305
chr1	224524258	224546207	ERIZ_306
chr1	224793216	225095210	ERIZ_307
chr1	226069999	226149101	ERIZ_308
chr1	226185532	226241546	ERIZ_309
chr1	226264093	226324610	ERIZ_310
chr1	226374654	226414088	ERIZ_311
chr1	226598232	226806561	ERIZ_312
chr1	226921780	227053429	ERIZ_313
chr1	229689542	229724438	ERIZ_314
chr1	231560293	231654796	ERIZ_315
chr1	233588789	233748038	ERIZ_316
chr1	233843354	233894442	ERIZ_317
chr1	234295336	234504770	ERIZ_318
chr1	234610452	234919279	ERIZ_319
chr1	234956091	235192295	ERIZ_320
chr1	235242051	235262746	ERIZ_321
chr1	235508249	235533005	ERIZ_322
chr1	236036193	236135908	ERIZ_323
chr1	236233289	236255720	ERIZ_324
chr1	236279960	236311875	ERIZ_325
chr1	236450023	236577583	ERIZ_326
chr1	236608636	236684986	ERIZ_327
chr1	245032428	245124671	ERIZ_328
chr1	247540139	247580620	ERIZ_329
chr1	247614721	247645855	ERIZ_330
chr1	248549094	248608055	ERIZ_331
chr1	248830568	248908174	ERIZ_332
chr1	249065610	249096560	ERIZ_333
chr1	249119120	249199957	ERIZ_334
chr10	980452	1031171	ERIZ_335
chr10	3806364	3954112	ERIZ_336
chr10	5848997	5917011	ERIZ_337
chr10	5979953	5993073	ERIZ_338
chr10	6013720	6138179	ERIZ_339
chr10	6161605	6190042	ERIZ_340
chr10	6347355	6452956	ERIZ_341
chr10	7454580	7636115	ERIZ_342
chr10	11651285	11955432	ERIZ_343
chr10	12083405	12120338	ERIZ_344
chr10	12310882	12396247	ERIZ_345
chr10	13770663	13816465	ERIZ_346
chr10	14054199	14177009	ERIZ_347
chr10	14644959	14874765	ERIZ_348
chr10	18535655	18569706	ERIZ_349
chr10	18612964	18684482	ERIZ_350
chr10	22678881	22791940	ERIZ_351
chr10	23001644	23188725	ERIZ_352
chr10	25016620	25110027	ERIZ_353
chr10	25242811	25294565	ERIZ_354
chr10	25340304	25373173	ERIZ_355
chr10	26619896	26733619	ERIZ_356
chr10	30641990	30714706	ERIZ_357
chr10	30753201	31116415	ERIZ_358
chr10	31348202	31505441	ERIZ_359
chr10	33627785	33652608	ERIZ_360
chr10	33677545	33707549	ERIZ_361
chr10	33753218	34018731	ERIZ_362
chr10	34041279	34391093	ERIZ_363
chr10	35097810	35278345	ERIZ_364
chr10	35376760	35409154	ERIZ_365
chr10	35505258	35602213	ERIZ_366
chr10	45374110	45435106	ERIZ_367
chr10	49390353	49520537	ERIZ_368
chr10	49649957	49903148	ERIZ_369
chr10	50206470	50354449	ERIZ_370
chr10	50404563	50640784	ERIZ_371
chr10	52387615	52436609	ERIZ_372
chr10	60717331	60857051	ERIZ_373
chr10	60883611	60917117	ERIZ_374
chr10	62080992	62184781	ERIZ_375
chr10	63601697	63653127	ERIZ_376
chr10	63863300	63955781	ERIZ_377
chr10	64258168	64555101	ERIZ_378
chr10	64579901	64590111	ERIZ_379
chr10	64610637	64666395	ERIZ_380
chr10	65389969	65495948	ERIZ_381
chr10	69540387	69639810	ERIZ_382
chr10	69838200	70028946	ERIZ_383
chr10	70782473	70888531	ERIZ_384
chr10	70967503	71081135	ERIZ_385
chr10	71170365	71214118	ERIZ_386
chr10	71810622	71862422	ERIZ_387
chr10	71931837	71950397	ERIZ_388
chr10	71989106	72061214	ERIZ_389
chr10	72134619	72165062	ERIZ_390
chr10	72188355	72254455	ERIZ_391
chr10	72348777	72574642	ERIZ_392
chr10	73126078	73572980	ERIZ_393
chr10	73607379	73848859	ERIZ_394
chr10	73995148	74111699	ERIZ_395
chr10	74385284	74454574	ERIZ_396
chr10	75381420	75422071	ERIZ_397
chr10	75613889	75761373	ERIZ_398
chr10	76499613	76588153	ERIZ_399
chr10	76793205	76878129	ERIZ_400
chr10	77102099	77145967	ERIZ_401
chr10	77177940	77296900	ERIZ_402
chr10	79462308	79522515	ERIZ_403
chr10	80978562	80998208	ERIZ_404
chr10	81064282	81260168	ERIZ_405
chr10	82306633	82403729	ERIZ_406
chr10	88043513	88192763	ERIZ_407
chr10	88288627	88507729	ERIZ_408
chr10	88697191	88803458	ERIZ_409
chr10	89578136	89617781	ERIZ_410
chr10	89743517	90064704	ERIZ_411
chr10	90370633	90639213	ERIZ_412
chr10	90824513	90971957	ERIZ_413
chr10	91010583	91146926	ERIZ_414
chr10	91185798	91307404	ERIZ_415
chr10	91408845	91449259	ERIZ_416
chr10	91565780	91747250	ERIZ_417
chr10	91768213	91788552	ERIZ_418
chr10	92679607	92922126	ERIZ_419
chr10	94119346	94186866	ERIZ_420
chr10	94425857	94604789	ERIZ_421
chr10	97054070	97199102	ERIZ_422
chr10	97452388	97516965	ERIZ_423
chr10	97846933	97890989	ERIZ_424
chr10	98031635	98182406	ERIZ_425
chr10	98472097	98507127	ERIZ_426
chr10	98554229	98590873	ERIZ_427
chr10	98755172	98967400	ERIZ_428
chr10	99051068	99108275	ERIZ_429
chr10	99160194	99176831	ERIZ_430
chr10	99263606	99398810	ERIZ_431
chr10	99447853	99491774	ERIZ_432
chr10	101772775	101909253	ERIZ_433
chr10	102045312	102101323	ERIZ_434
chr10	102130263	102177314	ERIZ_435
chr10	102724533	103116481	ERIZ_436
chr10	103316787	103350780	ERIZ_437
chr10	103463702	103544282	ERIZ_438
chr10	103808482	103851064	ERIZ_439
chr10	103929950	104015559	ERIZ_440
chr10	104135823	104223737	ERIZ_441
chr10	104377334	104439349	ERIZ_442
chr10	104570689	104610994	ERIZ_443
chr10	104953770	105056283	ERIZ_444
chr10	105109008	105124232	ERIZ_445
chr10	105202149	105347124	ERIZ_446
chr10	105446903	105620853	ERIZ_447
chr10	111683245	111766089	ERIZ_448
chr10	111902551	111998341	ERIZ_449
chr10	112067231	112330371	ERIZ_450
chr10	112376864	112630643	ERIZ_451
chr10	115959092	116038203	ERIZ_452
chr10	116067283	116190257	ERIZ_453
chr10	119135310	119269347	ERIZ_454
chr10	119314374	119391463	ERIZ_455
chr10	120709321	120782461	ERIZ_456
chr10	120837629	120865404	ERIZ_457
chr10	120943093	120972061	ERIZ_458
chr10	121203908	121247128	ERIZ_459
chr10	121294962	121329189	ERIZ_460
chr10	121367980	121412548	ERIZ_461
chr10	121437225	121487651	ERIZ_462
chr10	125013561	125340282	ERIZ_463
chr10	125395746	125475728	ERIZ_464
chr10	125610112	125670355	ERIZ_465
chr10	126204065	126305328	ERIZ_466
chr10	135129830	135174978	ERIZ_467
chr11	189265	203902	ERIZ_468
chr11	248942	451320	ERIZ_469
chr11	526022	588072	ERIZ_470
chr11	691212	753135	ERIZ_471
chr11	898774	931649	ERIZ_472
chr11	3626315	3688482	ERIZ_473
chr11	3851892	3889243	ERIZ_474
chr11	6383652	6465587	ERIZ_475
chr11	6624335	6708487	ERIZ_476
chr11	7476958	7505912	ERIZ_477
chr11	8197146	8376197	ERIZ_478
chr11	9001752	9118848	ERIZ_479
chr11	9281703	9299162	ERIZ_480
chr11	9333189	9407187	ERIZ_481
chr11	9554760	9592606	ERIZ_482
chr11	9614250	9684423	ERIZ_483
chr11	10412371	10476673	ERIZ_484
chr11	12082144	12243667	ERIZ_485
chr11	13000639	13199287	ERIZ_486
chr11	13219383	13304844	ERIZ_487
chr11	14378292	14446349	ERIZ_488
chr11	16784540	17059125	ERIZ_489
chr11	18131915	18293884	ERIZ_490
chr11	18394185	18485808	ERIZ_491
chr11	18657702	18860559	ERIZ_492
chr11	19306028	19420407	ERIZ_493
chr11	19987289	20026873	ERIZ_494
chr11	22566027	22640058	ERIZ_495
chr11	27955196	27971966	ERIZ_496
chr11	32059733	32189371	ERIZ_497
chr11	32882168	32915776	ERIZ_498
chr11	33007988	33062634	ERIZ_499
chr11	33690980	33722000	ERIZ_500
chr11	34382603	34456047	ERIZ_501
chr11	35029619	35164530	ERIZ_502
chr11	35253983	35447597	ERIZ_503
chr11	35867471	35967623	ERIZ_504
chr11	36313782	36489353	ERIZ_505
chr11	44518431	44593835	ERIZ_506
chr11	45897106	45956511	ERIZ_507
chr11	46145705	46427078	ERIZ_508
chr11	46724098	46766050	ERIZ_509
chr11	47188750	47234915	ERIZ_510
chr11	47278618	47290722	ERIZ_511
chr11	47342702	47465554	ERIZ_512
chr11	47600459	47630404	ERIZ_513
chr11	47664955	47711792	ERIZ_514
chr11	47873179	48005530	ERIZ_515
chr11	57095424	57164706	ERIZ_516
chr11	57188909	57240749	ERIZ_517
chr11	57338120	57420093	ERIZ_518
chr11	58977061	59069867	ERIZ_519
chr11	59118472	59135771	ERIZ_520
chr11	59903243	60221353	ERIZ_521
chr11	60249637	60284078	ERIZ_522
chr11	60453967	60647010	ERIZ_523
chr11	60678986	60895399	ERIZ_524
chr11	60934570	60972549	ERIZ_525
chr11	61013829	61024789	ERIZ_526
chr11	61253216	61534909	ERIZ_527
chr11	61645013	61722490	ERIZ_528
chr11	61743989	61841376	ERIZ_529
chr11	62157698	62321969	ERIZ_530
chr11	62421862	62462929	ERIZ_531
chr11	62516500	62534956	ERIZ_532
chr11	62597405	62623145	ERIZ_533
chr11	63528133	63605659	ERIZ_534
chr11	63670557	63714765	ERIZ_535
chr11	63763189	63946721	ERIZ_536
chr11	64022309	64103368	ERIZ_537
chr11	64140576	64246231	ERIZ_538
chr11	64270626	64528571	ERIZ_539
chr11	64573335	64842443	ERIZ_540
chr11	64887778	64952301	ERIZ_541
chr11	64983108	65034592	ERIZ_542
chr11	65087048	65162041	ERIZ_543
chr11	65213252	65350857	ERIZ_544
chr11	65436096	65829240	ERIZ_545
chr11	66040344	66114200	ERIZ_546
chr11	66137189	66238202	ERIZ_547
chr11	66295674	66364725	ERIZ_548
chr11	66451113	66513049	ERIZ_549
chr11	66613460	66888855	ERIZ_550
chr11	67023650	67466151	ERIZ_551
chr11	67764122	67799780	ERIZ_552
chr11	67885003	67928697	ERIZ_553
chr11	67977704	68089004	ERIZ_554
chr11	68212883	68236182	ERIZ_555
chr11	68962294	68978954	ERIZ_556
chr11	69008111	69068501	ERIZ_557
chr11	72223941	72393407	ERIZ_558
chr11	72475365	72510004	ERIZ_559
chr11	72852318	73107253	ERIZ_560
chr11	73299774	73377516	ERIZ_561
chr11	73468113	73498832	ERIZ_562
chr11	73654600	73702809	ERIZ_563
chr11	74733421	74812420	ERIZ_564
chr11	74863794	74975038	ERIZ_565
chr11	75059873	75485125	ERIZ_566
chr11	75512737	75528166	ERIZ_567
chr11	75852796	76052093	ERIZ_568
chr11	76095691	76148757	ERIZ_569
chr11	76269441	76566302	ERIZ_570
chr11	77702564	77767674	ERIZ_571
chr11	77851968	77889098	ERIZ_572
chr11	82657258	82683571	ERIZ_573
chr11	82810788	82870273	ERIZ_574
chr11	85780302	85959132	ERIZ_575
chr11	86151195	86302215	ERIZ_576
chr11	88154574	88273623	ERIZ_577
chr11	94243237	94279793	ERIZ_578
chr11	94739721	94822421	ERIZ_579
chr11	94974124	95495494	ERIZ_580
chr11	96129126	96187180	ERIZ_581
chr11	102147469	102184906	ERIZ_582
chr11	102316794	102549834	ERIZ_583
chr11	107843869	107884907	ERIZ_584
chr11	108462097	108536617	ERIZ_585
chr11	109817066	109967522	ERIZ_586
chr11	110047640	110060069	ERIZ_587
chr11	110167563	110296651	ERIZ_588
chr11	111155238	111209072	ERIZ_589
chr11	111246660	111349340	ERIZ_590
chr11	111405022	111469556	ERIZ_591
chr11	115756794	115777694	ERIZ_592
chr11	115805997	115871656	ERIZ_593
chr11	115905890	116010141	ERIZ_594
chr11	116651917	116717889	ERIZ_595
chr11	116962112	117010769	ERIZ_596
chr11	117162904	117204076	ERIZ_597
chr11	117284747	117472138	ERIZ_598
chr11	117498965	118095314	ERIZ_599
chr11	118126258	118230663	ERIZ_600
chr11	118294009	118309923	ERIZ_601
chr11	118474892	118618044	ERIZ_602
chr11	118662608	118859641	ERIZ_603
chr11	118894772	118919288	ERIZ_604
chr11	119000292	119078251	ERIZ_605
chr11	119180392	119255472	ERIZ_606
chr11	119967163	120202543	ERIZ_607
chr11	120370400	120472832	ERIZ_608
chr11	120965792	121161025	ERIZ_609
chr11	121186389	121305754	ERIZ_610
chr11	122644980	122750545	ERIZ_611
chr11	122834514	122911295	ERIZ_612
chr11	123016299	123235364	ERIZ_613
chr11	124988937	125302183	ERIZ_614
chr11	125363448	125435898	ERIZ_615
chr11	125781780	125826796	ERIZ_616
chr11	125939032	126039839	ERIZ_617
chr11	128109098	128282408	ERIZ_618
chr11	128387586	128563502	ERIZ_619
chr11	128697253	128816621	ERIZ_620
chr11	130020991	130039958	ERIZ_621
chr12	573845	861072	ERIZ_622
chr12	1059958	1090332	ERIZ_623
chr12	1601228	1647176	ERIZ_624
chr12	1737596	1801430	ERIZ_625
chr12	4102969	4203997	ERIZ_626
chr12	4229259	4375142	ERIZ_627
chr12	6158075	6307773	ERIZ_628
chr12	6347650	6607800	ERIZ_629
chr12	6708822	6763002	ERIZ_630
chr12	6793487	6965738	ERIZ_631
chr12	7000229	7036930	ERIZ_632
chr12	8707074	8732891	ERIZ_633
chr12	8764807	8803713	ERIZ_634
chr12	9922728	9947209	ERIZ_635
chr12	10491261	10507416	ERIZ_636
chr12	11642228	11712563	ERIZ_637
chr12	11775647	11796011	ERIZ_638
chr12	12050788	12239047	ERIZ_639
chr12	12418288	12510183	ERIZ_640
chr12	12711182	12762114	ERIZ_641
chr12	12804549	12814563	ERIZ_642
chr12	12937152	12969434	ERIZ_643
chr12	15687570	15761384	ERIZ_644
chr12	15941036	16021282	ERIZ_645
chr12	25120442	25149221	ERIZ_646
chr12	25272240	25339729	ERIZ_647
chr12	25403799	25540018	ERIZ_648
chr12	26243624	26456185	ERIZ_649
chr12	26978374	27041115	ERIZ_650
chr12	27324254	27397008	ERIZ_651
chr12	29178122	29240225	ERIZ_652
chr12	29264909	29296718	ERIZ_653
chr12	31751644	31800520	ERIZ_654
chr12	31882618	32003437	ERIZ_655
chr12	32025611	32076439	ERIZ_656
chr12	40502498	40619728	ERIZ_657
chr12	46392703	46566268	ERIZ_658
chr12	46673693	46776777	ERIZ_659
chr12	48108362	48246716	ERIZ_660
chr12	48284664	48433537	ERIZ_661
chr12	49109738	49214841	ERIZ_662
chr12	49254272	49304408	ERIZ_663
chr12	49346581	49399203	ERIZ_664
chr12	49462240	49515601	ERIZ_665
chr12	49573741	49766625	ERIZ_666
chr12	49924933	49965412	ERIZ_667
chr12	50097270	50137642	ERIZ_668
chr12	50160079	50184318	ERIZ_669
chr12	50222638	50373064	ERIZ_670
chr12	50418555	50483311	ERIZ_671
chr12	50626628	50678287	ERIZ_672
chr12	50723790	50795417	ERIZ_673
chr12	50884976	50903927	ERIZ_674
chr12	51415311	51441069	ERIZ_675
chr12	51565132	51671257	ERIZ_676
chr12	51716328	51754928	ERIZ_677
chr12	52384316	52485705	ERIZ_678
chr12	52517026	52777907	ERIZ_679
chr12	53437765	53554565	ERIZ_680
chr12	53600674	53666443	ERIZ_681
chr12	53707625	53778770	ERIZ_682
chr12	53808780	53839109	ERIZ_683
chr12	54017639	54254436	ERIZ_684
chr12	54306848	54623092	ERIZ_685
chr12	54681346	54719385	ERIZ_686
chr12	54748368	54892483	ERIZ_687
chr12	54968904	55083505	ERIZ_688
chr12	56022740	56136513	ERIZ_689
chr12	56220941	56281089	ERIZ_690
chr12	56344775	56365660	ERIZ_691
chr12	56449980	56501492	ERIZ_692
chr12	56622661	56665575	ERIZ_693
chr12	56752243	56808508	ERIZ_694
chr12	56840861	56865845	ERIZ_695
chr12	56903776	56917035	ERIZ_696
chr12	56947326	56985361	ERIZ_697
chr12	57080322	57111129	ERIZ_698
chr12	57374598	57446141	ERIZ_699
chr12	57472442	57643098	ERIZ_700
chr12	57823141	57883964	ERIZ_701
chr12	58216781	58312433	ERIZ_702
chr12	63026427	63194727	ERIZ_703
chr12	65158272	65213689	ERIZ_704
chr12	66386773	66415176	ERIZ_705
chr12	66453160	66474231	ERIZ_706
chr12	68616517	68681159	ERIZ_707
chr12	68732707	68762411	ERIZ_708
chr12	68840182	69004429	ERIZ_709
chr12	75932737	75998586	ERIZ_710
chr12	76022632	76414277	ERIZ_711
chr12	88596835	88685596	ERIZ_712
chr12	90108122	90295451	ERIZ_713
chr12	92439745	92453951	ERIZ_714
chr12	92558756	92682656	ERIZ_715
chr12	92753756	92948836	ERIZ_716
chr12	93019779	93151465	ERIZ_717
chr12	93325406	93765049	ERIZ_718
chr12	93831531	93862086	ERIZ_719
chr12	94486360	94550116	ERIZ_720
chr12	94854059	94948691	ERIZ_721
chr12	95269663	95350781	ERIZ_722
chr12	96798189	96960712	ERIZ_723
chr12	98720426	98897478	ERIZ_724
chr12	98965598	98985903	ERIZ_725
chr12	101959095	102090042	ERIZ_726
chr12	102223308	102275763	ERIZ_727
chr12	103133298	103152192	ERIZ_728
chr12	103178535	103198848	ERIZ_729
chr12	103233373	103657720	ERIZ_730
chr12	103843799	104011405	ERIZ_731
chr12	104032201	104142503	ERIZ_732
chr12	104273159	104309514	ERIZ_733
chr12	104387907	104458364	ERIZ_734
chr12	104535367	104682768	ERIZ_735
chr12	104764807	104854343	ERIZ_736
chr12	105348652	105385682	ERIZ_737
chr12	105455626	105497816	ERIZ_738
chr12	106620868	106705436	ERIZ_739
chr12	106733011	106746353	ERIZ_740
chr12	108618264	108683282	ERIZ_741
chr12	108716745	108893687	ERIZ_742
chr12	108956965	109028237	ERIZ_743
chr12	109116272	109174867	ERIZ_744
chr12	109244429	109370613	ERIZ_745
chr12	110312534	110341302	ERIZ_746
chr12	110485968	110561918	ERIZ_747
chr12	110683650	110721651	ERIZ_748
chr12	110837913	110868688	ERIZ_749
chr12	111019359	111061195	ERIZ_750
chr12	111119187	111143060	ERIZ_751
chr12	111178932	111318908	ERIZ_752
chr12	111758197	111848418	ERIZ_753
chr12	112037253	112074184	ERIZ_754
chr12	112205668	112284923	ERIZ_755
chr12	112537335	112570776	ERIZ_756
chr12	112812986	112852431	ERIZ_757
chr12	113283969	113336746	ERIZ_758
chr12	113362443	113378066	ERIZ_759
chr12	113453912	113598583	ERIZ_760
chr12	113635180	113648860	ERIZ_761
chr12	113769460	113800281	ERIZ_762
chr12	117528743	117568737	ERIZ_763
chr12	118404723	118446901	ERIZ_764
chr12	118507278	118542582	ERIZ_765
chr12	120650974	120856294	ERIZ_766
chr12	121023437	121122970	ERIZ_767
chr12	121336701	121442438	ERIZ_768
chr12	121463691	121645972	ERIZ_769
chr12	121782653	121837436	ERIZ_770
chr12	122028641	122063178	ERIZ_771
chr12	122084626	122157281	ERIZ_772
chr12	122270760	122328729	ERIZ_773
chr12	122372307	122520210	ERIZ_774
chr12	122626169	122693665	ERIZ_775
chr12	122905375	122951628	ERIZ_776
chr12	123165594	123241583	ERIZ_777
chr12	123293306	123327411	ERIZ_778
chr12	123375542	123634003	ERIZ_779
chr12	123751031	123770713	ERIZ_780
chr12	123847883	123877000	ERIZ_781
chr12	123924707	123941879	ERIZ_782
chr12	123964975	124061461	ERIZ_783
chr12	124254974	124445422	ERIZ_784
chr12	125049000	125255763	ERIZ_785
chr12	125336584	125424800	ERIZ_786
chr12	125533516	125561387	ERIZ_787
chr12	129218659	129247340	ERIZ_788
chr12	129313139	129342622	ERIZ_789
chr12	131401096	131441261	ERIZ_790
chr12	131495682	131571292	ERIZ_791
chr12	133153581	133196457	ERIZ_792
chr13	24246434	24299147	ERIZ_793
chr13	24472128	24580867	ERIZ_794
chr13	24631423	24729996	ERIZ_795
chr13	27752056	27781613	ERIZ_796
chr13	28536148	28614641	ERIZ_797
chr13	29009592	29215497	ERIZ_798
chr13	30435430	30623910	ERIZ_799
chr13	30646038	30755436	ERIZ_800
chr13	30886379	31026780	ERIZ_801
chr13	31046937	31135666	ERIZ_802
chr13	31237702	31315286	ERIZ_803
chr13	31347157	31479518	ERIZ_804
chr13	32873075	32888826	ERIZ_805
chr13	33376167	33674827	ERIZ_806
chr13	33778946	33798366	ERIZ_807
chr13	34142892	34245240	ERIZ_808
chr13	34304118	34386953	ERIZ_809
chr13	41342837	41361703	ERIZ_810
chr13	42533713	42613606	ERIZ_811
chr13	42912216	43025152	ERIZ_812
chr13	43058237	43142145	ERIZ_813
chr13	43566248	43598313	ERIZ_814
chr13	46659172	46696142	ERIZ_815
chr13	46761327	46782545	ERIZ_816
chr13	47037619	47129002	ERIZ_817
chr13	49106649	49177921	ERIZ_818
chr13	52036410	52159753	ERIZ_819
chr13	52378550	52504112	ERIZ_820
chr13	53296475	53380601	ERIZ_821
chr13	76057957	76124771	ERIZ_822
chr13	77893058	77999854	ERIZ_823
chr13	78046591	78162852	ERIZ_824
chr13	78240505	78253922	ERIZ_825
chr13	80004491	80058042	ERIZ_826
chr13	80813614	80859300	ERIZ_827
chr13	95959752	96139592	ERIZ_828
chr13	99226464	99328402	ERIZ_829
chr13	99787722	99853891	ERIZ_830
chr13	100028847	100146524	ERIZ_831
chr13	100225105	100257285	ERIZ_832
chr13	110924106	111166986	ERIZ_833
chr13	111215609	111265844	ERIZ_834
chr13	111409065	111527104	ERIZ_835
chr13	111576261	111611228	ERIZ_836
chr13	111632119	111802490	ERIZ_837
chr14	20881995	20937796	ERIZ_838
chr14	21052085	21151643	ERIZ_839
chr14	21741177	21817537	ERIZ_840
chr14	21980778	22054507	ERIZ_841
chr14	22848471	22953881	ERIZ_842
chr14	23059581	23205497	ERIZ_843
chr14	23286833	23355712	ERIZ_844
chr14	23425238	23531973	ERIZ_845
chr14	23568391	23677290	ERIZ_846
chr14	24044554	24136919	ERIZ_847
chr14	24506751	24565150	ERIZ_848
chr14	24769489	24904436	ERIZ_849
chr14	25081627	25190075	ERIZ_850
chr14	25516746	25604756	ERIZ_851
chr14	31679948	31757508	ERIZ_852
chr14	32634934	32670548	ERIZ_853
chr14	34410796	34448652	ERIZ_854
chr14	34493599	34605787	ERIZ_855
chr14	34628107	34740724	ERIZ_856
chr14	35341683	35394264	ERIZ_857
chr14	35789426	36001514	ERIZ_858
chr14	39669673	39738792	ERIZ_859
chr14	50316556	50535483	ERIZ_860
chr14	51133935	51181207	ERIZ_861
chr14	52759771	52872550	ERIZ_862
chr14	55213482	55296826	ERIZ_863
chr14	55371846	55385690	ERIZ_864
chr14	55540490	55599062	ERIZ_865
chr14	55662000	55737511	ERIZ_866
chr14	55877577	55977412	ERIZ_867
chr14	59028431	59101896	ERIZ_868
chr14	59125683	59415715	ERIZ_869
chr14	59445664	59489722	ERIZ_870
chr14	59519000	59661526	ERIZ_871
chr14	60636034	60672004	ERIZ_872
chr14	61724463	61787847	ERIZ_873
chr14	62034129	62161949	ERIZ_874
chr14	62272037	62351527	ERIZ_875
chr14	64193571	64324266	ERIZ_876
chr14	64710493	64834462	ERIZ_877
chr14	65571140	65755013	ERIZ_878
chr14	65791072	65815813	ERIZ_879
chr14	67854514	68047964	ERIZ_880
chr14	69027434	69327832	ERIZ_881
chr14	69429367	69518027	ERIZ_882
chr14	69702850	69832320	ERIZ_883
chr14	69941850	70077957	ERIZ_884
chr14	70184654	70201283	ERIZ_885
chr14	71139920	71201565	ERIZ_886
chr14	71278573	71378463	ERIZ_887
chr14	71587796	71784802	ERIZ_888
chr14	72903252	72931962	ERIZ_889
chr14	73005131	73123542	ERIZ_890
chr14	73365054	73393927	ERIZ_891
chr14	73484109	73528756	ERIZ_892
chr14	73690632	73735894	ERIZ_893
chr14	73918623	74013671	ERIZ_894
chr14	74054680	74112583	ERIZ_895
chr14	74237860	74335646	ERIZ_896
chr14	74499270	74517128	ERIZ_897
chr14	75323055	75348837	ERIZ_898
chr14	75370914	75470762	ERIZ_899
chr14	75639265	75892447	ERIZ_900
chr14	75946391	75987530	ERIZ_901
chr14	76019130	76059961	ERIZ_902
chr14	76432756	76451868	ERIZ_903
chr14	77282897	77556430	ERIZ_904
chr14	77586967	77746430	ERIZ_905
chr14	77934933	77972901	ERIZ_906
chr14	91553148	91575996	ERIZ_907
chr14	91696786	91738748	ERIZ_908
chr14	91879866	91913128	ERIZ_909
chr14	92656489	92990419	ERIZ_910
chr14	93167931	93258440	ERIZ_911
chr14	93313641	93399102	ERIZ_912
chr14	93576790	93650051	ERIZ_913
chr14	93810571	93836842	ERIZ_914
chr14	94369844	94511439	ERIZ_915
chr14	94577148	94605571	ERIZ_916
chr14	95776250	95871247	ERIZ_917
chr14	95971920	95996089	ERIZ_918
chr14	96049391	96151053	ERIZ_919
chr14	97736677	97746704	ERIZ_920
chr14	97791879	97841650	ERIZ_921
chr14	97895370	97909931	ERIZ_922
chr14	100068313	100253150	ERIZ_923
chr14	100596836	100689415	ERIZ_924
chr14	100763941	100804594	ERIZ_925
chr14	102399378	102432856	ERIZ_926
chr14	102521837	102594040	ERIZ_927
chr14	102966106	103068285	ERIZ_928
chr14	103221620	103243262	ERIZ_929
chr14	103386232	103400466	ERIZ_930
chr14	103518441	103853660	ERIZ_931
chr14	103981132	104021879	ERIZ_932
chr14	104070696	104098752	ERIZ_933
chr14	105101981	105466056	ERIZ_934
chr14	105548829	105690539	ERIZ_935
chr14	105865392	105888306	ERIZ_936
chr14	105921761	106326885	ERIZ_937
chr14	106728794	106782380	ERIZ_938
chr14	106827504	106853149	ERIZ_939
chr14	106874172	107288636	ERIZ_940
chr15	31285874	31627841	ERIZ_941
chr15	31675263	31791494	ERIZ_942
chr15	38301223	38408070	ERIZ_943
chr15	38438061	38539946	ERIZ_944
chr15	38659807	38751443	ERIZ_945
chr15	38847816	38993132	ERIZ_946
chr15	39753577	39830182	ERIZ_947
chr15	40084455	40225613	ERIZ_948
chr15	40339537	40457972	ERIZ_949
chr15	40524478	40679752	ERIZ_950
chr15	40716291	40738525	ERIZ_951
chr15	40761543	40831105	ERIZ_952
chr15	40856252	40887440	ERIZ_953
chr15	41043388	41063025	ERIZ_954
chr15	41098702	41269233	ERIZ_955
chr15	41784750	41810607	ERIZ_956
chr15	41836023	41951448	ERIZ_957
chr15	42124310	42202447	ERIZ_958
chr15	42261889	42458507	ERIZ_959
chr15	42667320	42692916	ERIZ_960
chr15	43211826	43225929	ERIZ_961
chr15	43392226	43427658	ERIZ_962
chr15	43489165	43619845	ERIZ_963
chr15	43784189	43827481	ERIZ_964
chr15	43988339	44027981	ERIZ_965
chr15	44066075	44085694	ERIZ_966
chr15	44957964	44989573	ERIZ_967
chr15	45028419	45111785	ERIZ_968
chr15	45175460	45249978	ERIZ_969
chr15	45277774	45314113	ERIZ_970
chr15	45573741	45641134	ERIZ_971
chr15	45815041	45869299	ERIZ_972
chr15	48593426	48610042	ERIZ_973
chr15	48650717	48695972	ERIZ_974
chr15	49100822	49279508	ERIZ_975
chr15	50429971	50472992	ERIZ_976
chr15	50523509	50561200	ERIZ_977
chr15	50663713	50724748	ERIZ_978
chr15	50812943	50839284	ERIZ_979
chr15	51057978	51182408	ERIZ_980
chr15	52263830	52311093	ERIZ_981
chr15	52386077	52410171	ERIZ_982
chr15	52476130	52588892	ERIZ_983
chr15	52808196	52839486	ERIZ_984
chr15	52974770	53055121	ERIZ_985
chr15	58730541	58865367	ERIZ_986
chr15	59228879	59283572	ERIZ_987
chr15	59673622	59923063	ERIZ_988
chr15	60898441	61209923	ERIZ_989
chr15	63369871	63408457	ERIZ_990
chr15	63448942	63487802	ERIZ_991
chr15	63610484	63799413	ERIZ_992
chr15	64123104	64241612	ERIZ_993
chr15	64264615	64362321	ERIZ_994
chr15	64996534	65105667	ERIZ_995
chr15	65129473	65235236	ERIZ_996
chr15	65322264	65393347	ERIZ_997
chr15	65476365	65527180	ERIZ_998
chr15	65602262	65733240	ERIZ_999
chr15	65807082	65829885	ERIZ_1000
chr15	66083613	66170047	ERIZ_1001
chr15	66221998	66577216	ERIZ_1002
chr15	66648082	66664934	ERIZ_1003
chr15	66867258	67369168	ERIZ_1004
chr15	68102827	68345378	ERIZ_1005
chr15	69338626	69454485	ERIZ_1006
chr15	70234997	70332864	ERIZ_1007
chr15	70392980	70652747	ERIZ_1008
chr15	72431997	72489503	ERIZ_1009
chr15	72554806	72610013	ERIZ_1010
chr15	74418993	74706851	ERIZ_1011
chr15	74890175	74928395	ERIZ_1012
chr15	74987840	75193607	ERIZ_1013
chr15	75229269	75315319	ERIZ_1014
chr15	75364376	75545993	ERIZ_1015
chr15	75592155	75643349	ERIZ_1016
chr15	75918114	76137424	ERIZ_1017
chr15	77197667	77336310	ERIZ_1018
chr15	77361361	77398624	ERIZ_1019
chr15	77798037	78296785	ERIZ_1020
chr15	78362044	78441076	ERIZ_1021
chr15	78467069	78561689	ERIZ_1022
chr15	78596901	78725046	ERIZ_1023
chr15	79023007	79160394	ERIZ_1024
chr15	79234676	79397718	ERIZ_1025
chr15	80214620	80351390	ERIZ_1026
chr15	81315756	81399722	ERIZ_1027
chr15	81556412	81587543	ERIZ_1028
chr15	85116822	85149345	ERIZ_1029
chr15	85256581	85292772	ERIZ_1030
chr15	85353492	85523318	ERIZ_1031
chr15	85799718	85927496	ERIZ_1032
chr15	89453554	89637152	ERIZ_1033
chr15	89746416	89792025	ERIZ_1034
chr15	89868101	90113220	ERIZ_1035
chr15	90643341	90737257	ERIZ_1036
chr15	90831141	90930337	ERIZ_1037
chr15	91188147	91229541	ERIZ_1038
chr15	91351501	91454163	ERIZ_1039
chr15	93206986	93233267	ERIZ_1040
chr15	93351124	93428064	ERIZ_1041
chr15	96545159	96562924	ERIZ_1042
chr15	96649377	96667140	ERIZ_1043
chr15	99507606	99675057	ERIZ_1044
chr15	99939838	100108722	ERIZ_1045
chr15	101618263	101709072	ERIZ_1046
chr15	101789994	101809583	ERIZ_1047
chr16	83476	145150	ERIZ_1048
chr16	179586	235726	ERIZ_1049
chr16	304943	347865	ERIZ_1050
chr16	389673	481591	ERIZ_1051
chr16	570819	647723	ERIZ_1052
chr16	720887	769662	ERIZ_1053
chr16	1306926	1405592	ERIZ_1054
chr16	1460771	1598646	ERIZ_1055
chr16	1886026	2114450	ERIZ_1056
chr16	2186953	2280833	ERIZ_1057
chr16	2319407	2480833	ERIZ_1058
chr16	2760642	2924874	ERIZ_1059
chr16	2999142	3245213	ERIZ_1060
chr16	3593133	3631849	ERIZ_1061
chr16	4180563	4297451	ERIZ_1062
chr16	4454822	4476413	ERIZ_1063
chr16	4581704	4668891	ERIZ_1064
chr16	4809105	4851310	ERIZ_1065
chr16	8969363	8981427	ERIZ_1066
chr16	9053456	9187494	ERIZ_1067
chr16	10274446	10476993	ERIZ_1068
chr16	10607420	10786518	ERIZ_1069
chr16	10856970	10982139	ERIZ_1070
chr16	11278960	11624550	ERIZ_1071
chr16	11675929	11774523	ERIZ_1072
chr16	11891345	11930906	ERIZ_1073
chr16	12002766	12018342	ERIZ_1074
chr16	12041298	12060546	ERIZ_1075
chr16	12691192	12745039	ERIZ_1076
chr16	12915465	12928499	ERIZ_1077
chr16	14060757	14169754	ERIZ_1078
chr16	14366504	14496276	ERIZ_1079
chr16	15048407	15062545	ERIZ_1080
chr16	15644877	15677079	ERIZ_1081
chr16	15993141	16046535	ERIZ_1082
chr16	16963420	17106073	ERIZ_1083
chr16	17364252	17402088	ERIZ_1084
chr16	21202932	21299344	ERIZ_1085
chr16	21531300	21610830	ERIZ_1086
chr16	21676398	21739787	ERIZ_1087
chr16	21948794	21963085	ERIZ_1088
chr16	22103067	22222736	ERIZ_1089
chr16	23161370	23402890	ERIZ_1090
chr16	23701875	23853761	ERIZ_1091
chr16	24855691	24918742	ERIZ_1092
chr16	25023630	25107166	ERIZ_1093
chr16	25198755	25246239	ERIZ_1094
chr16	27162645	27211800	ERIZ_1095
chr16	27270540	27331561	ERIZ_1096
chr16	27373770	27414659	ERIZ_1097
chr16	28930907	28966075	ERIZ_1098
chr16	29000227	29046565	ERIZ_1099
chr16	29300023	29341372	ERIZ_1100
chr16	29629351	29678953	ERIZ_1101
chr16	29710397	29806943	ERIZ_1102
chr16	29863745	29918541	ERIZ_1103
chr16	29942323	29968545	ERIZ_1104
chr16	30010850	30069211	ERIZ_1105
chr16	30100283	30198970	ERIZ_1106
chr16	30348919	30487148	ERIZ_1107
chr16	30562352	30583025	ERIZ_1108
chr16	30611073	30712748	ERIZ_1109
chr16	30783501	30858386	ERIZ_1110
chr16	30905379	30936741	ERIZ_1111
chr16	30996930	31048410	ERIZ_1112
chr16	31134837	31186471	ERIZ_1113
chr16	31218019	31289758	ERIZ_1114
chr16	31341292	31455871	ERIZ_1115
chr16	46740652	46808461	ERIZ_1116
chr16	46863841	46921622	ERIZ_1117
chr16	47017623	47107941	ERIZ_1118
chr16	48098321	48272791	ERIZ_1119
chr16	48419695	48573011	ERIZ_1120
chr16	50076305	50095001	ERIZ_1121
chr16	50144397	50189795	ERIZ_1122
chr16	50272288	50304990	ERIZ_1123
chr16	50632483	50736560	ERIZ_1124
chr16	53538868	53626006	ERIZ_1125
chr16	56554156	56761638	ERIZ_1126
chr16	56885508	57023772	ERIZ_1127
chr16	57116158	57182284	ERIZ_1128
chr16	57285597	57464397	ERIZ_1129
chr16	57507395	57583558	ERIZ_1130
chr16	57625326	57766651	ERIZ_1131
chr16	57793960	58029441	ERIZ_1132
chr16	58230690	58279368	ERIZ_1133
chr16	58316417	58361610	ERIZ_1134
chr16	66393978	66529967	ERIZ_1135
chr16	66604850	66679054	ERIZ_1136
chr16	66858458	67062900	ERIZ_1137
chr16	67191468	67258808	ERIZ_1138
chr16	67310497	67475848	ERIZ_1139
chr16	67533146	67575037	ERIZ_1140
chr16	67678423	67705162	ERIZ_1141
chr16	67830524	67882419	ERIZ_1142
chr16	67979304	68060450	ERIZ_1143
chr16	68387428	68552162	ERIZ_1144
chr16	68672158	68878539	ERIZ_1145
chr16	69133798	69148013	ERIZ_1146
chr16	69411568	69458765	ERIZ_1147
chr16	69513425	69598789	ERIZ_1148
chr16	69779497	69801666	ERIZ_1149
chr16	70322427	70340995	ERIZ_1150
chr16	70461728	70516783	ERIZ_1151
chr16	70614972	70729596	ERIZ_1152
chr16	71597862	71669035	ERIZ_1153
chr16	71972782	72040100	ERIZ_1154
chr16	75017092	75042387	ERIZ_1155
chr16	75205818	75328241	ERIZ_1156
chr16	75504655	75602846	ERIZ_1157
chr16	81423384	81491649	ERIZ_1158
chr16	81748769	81824490	ERIZ_1159
chr16	84542264	84596178	ERIZ_1160
chr16	84642668	84732035	ERIZ_1161
chr16	84838873	85004378	ERIZ_1162
chr16	85113496	85256305	ERIZ_1163
chr16	85714828	85799968	ERIZ_1164
chr16	85839675	86081798	ERIZ_1165
chr16	87535569	87722199	ERIZ_1166
chr16	87805937	87868234	ERIZ_1167
chr16	87905679	87983463	ERIZ_1168
chr16	88580869	88634080	ERIZ_1169
chr16	88691356	88785989	ERIZ_1170
chr16	88826365	88955626	ERIZ_1171
chr16	89028659	89179123	ERIZ_1172
chr16	89212049	89321704	ERIZ_1173
chr16	89630796	89716947	ERIZ_1174
chr16	89769590	89787047	ERIZ_1175
chr16	89888308	89941116	ERIZ_1176
chr16	89974785	90028087	ERIZ_1177
chr16	90065934	90129658	ERIZ_1178
chr17	1126657	1233892	ERIZ_1179
chr17	1297079	1318105	ERIZ_1180
chr17	1460261	1473056	ERIZ_1181
chr17	1517466	1548259	ERIZ_1182
chr17	1578194	1682278	ERIZ_1183
chr17	1807696	1940347	ERIZ_1184
chr17	2414561	2493071	ERIZ_1185
chr17	3567365	3611905	ERIZ_1186
chr17	3632060	3707076	ERIZ_1187
chr17	3747018	3912297	ERIZ_1188
chr17	4266353	4568969	ERIZ_1189
chr17	4620990	4737826	ERIZ_1190
chr17	4793324	4824236	ERIZ_1191
chr17	4942044	5059037	ERIZ_1192
chr17	5157694	5185206	ERIZ_1193
chr17	6916800	7083253	ERIZ_1194
chr17	7153667	7231181	ERIZ_1195
chr17	7252799	7362468	ERIZ_1196
chr17	7421944	7466775	ERIZ_1197
chr17	7513486	7564245	ERIZ_1198
chr17	7859363	8127383	ERIZ_1199
chr17	8192141	8264575	ERIZ_1200
chr17	8294596	8334544	ERIZ_1201
chr17	8772202	8784999	ERIZ_1202
chr17	8860572	8930188	ERIZ_1203
chr17	15784544	15877230	ERIZ_1204
chr17	16257601	16319639	ERIZ_1205
chr17	16381502	16432590	ERIZ_1206
chr17	16776765	16825026	ERIZ_1207
chr17	16879291	16948791	ERIZ_1208
chr17	17184266	17208753	ERIZ_1209
chr17	17256589	17371213	ERIZ_1210
chr17	17503323	17595351	ERIZ_1211
chr17	17733353	17753396	ERIZ_1212
chr17	17868069	17913292	ERIZ_1213
chr17	17967672	18090845	ERIZ_1214
chr17	18120863	18137227	ERIZ_1215
chr17	18835586	18928550	ERIZ_1216
chr17	25553025	25618054	ERIZ_1217
chr17	25659200	25790836	ERIZ_1218
chr17	26733257	26881447	ERIZ_1219
chr17	27027769	27055755	ERIZ_1220
chr17	27168181	27220581	ERIZ_1221
chr17	27282052	27397013	ERIZ_1222
chr17	27497388	27577961	ERIZ_1223
chr17	27629447	27708560	ERIZ_1224
chr17	28366553	28439412	ERIZ_1225
chr17	28528085	28576930	ERIZ_1226
chr17	28616976	28711005	ERIZ_1227
chr17	28862268	28920768	ERIZ_1228
chr17	28999853	29038398	ERIZ_1229
chr17	29233323	29298588	ERIZ_1230
chr17	29374713	29420147	ERIZ_1231
chr17	29714166	29822960	ERIZ_1232
chr17	29867578	29937414	ERIZ_1233
chr17	30227600	30263236	ERIZ_1234
chr17	30418773	30467414	ERIZ_1235
chr17	30566318	30677828	ERIZ_1236
chr17	30753881	30776258	ERIZ_1237
chr17	31205063	31290591	ERIZ_1238
chr17	34206945	34482258	ERIZ_1239
chr17	35713479	35746053	ERIZ_1240
chr17	36002914	36044000	ERIZ_1241
chr17	36103108	36205318	ERIZ_1242
chr17	36480077	36506958	ERIZ_1243
chr17	36562726	36636439	ERIZ_1244
chr17	36662393	36858045	ERIZ_1245
chr17	36978405	37034353	ERIZ_1246
chr17	37082232	37129063	ERIZ_1247
chr17	37354883	37404269	ERIZ_1248
chr17	37728121	37914897	ERIZ_1249
chr17	38032088	38279771	ERIZ_1250
chr17	38340523	38376459	ERIZ_1251
chr17	38503957	38539345	ERIZ_1252
chr17	38571804	38779846	ERIZ_1253
chr17	38815611	38968684	ERIZ_1254
chr17	39715491	40001735	ERIZ_1255
chr17	40087112	40127896	ERIZ_1256
chr17	40168911	40258259	ERIZ_1257
chr17	40305166	40353326	ERIZ_1258
chr17	40532922	40610125	ERIZ_1259
chr17	40687138	40697546	ERIZ_1260
chr17	40769458	40824346	ERIZ_1261
chr17	40894157	40953097	ERIZ_1262
chr17	41008958	41097987	ERIZ_1263
chr17	41383346	41401439	ERIZ_1264
chr17	41618809	41838225	ERIZ_1265
chr17	41858691	42085858	ERIZ_1266
chr17	42185364	42225929	ERIZ_1267
chr17	42304493	42468532	ERIZ_1268
chr17	42824735	42911457	ERIZ_1269
chr17	42970659	43098063	ERIZ_1270
chr17	43182315	43216779	ERIZ_1271
chr17	43237666	43297252	ERIZ_1272
chr17	43386348	43487608	ERIZ_1273
chr17	45036297	45078303	ERIZ_1274
chr17	45212697	45366699	ERIZ_1275
chr17	45764471	45968056	ERIZ_1276
chr17	46025593	46139447	ERIZ_1277
chr17	46503463	46620766	ERIZ_1278
chr17	46648235	46721273	ERIZ_1279
chr17	46782066	46905408	ERIZ_1280
chr17	47197145	47267652	ERIZ_1281
chr17	47318799	47358092	ERIZ_1282
chr17	47442652	47480632	ERIZ_1283
chr17	47503065	47664636	ERIZ_1284
chr17	47748345	47774348	ERIZ_1285
chr17	47832406	47867092	ERIZ_1286
chr17	47927710	48140794	ERIZ_1287
chr17	48170515	48426024	ERIZ_1288
chr17	48466089	48504575	ERIZ_1289
chr17	48538955	48795351	ERIZ_1290
chr17	49198160	49233382	ERIZ_1291
chr17	53296459	53464961	ERIZ_1292
chr17	53504230	53597742	ERIZ_1293
chr17	55042541	55056497	ERIZ_1294
chr17	55086017	55156081	ERIZ_1295
chr17	55215680	55332664	ERIZ_1296
chr17	55785245	55901118	ERIZ_1297
chr17	55926226	56052892	ERIZ_1298
chr17	56110336	56280687	ERIZ_1299
chr17	56301344	56374079	ERIZ_1300
chr17	56492754	56557722	ERIZ_1301
chr17	56587158	56770953	ERIZ_1302
chr17	57474315	57627358	ERIZ_1303
chr17	58112788	58125077	ERIZ_1304
chr17	58155286	58251828	ERIZ_1305
chr17	58469746	58520383	ERIZ_1306
chr17	60140373	60228041	ERIZ_1307
chr17	61495653	61629168	ERIZ_1308
chr17	61918300	62109753	ERIZ_1309
chr17	62332881	62410545	ERIZ_1310
chr17	63053858	63225674	ERIZ_1311
chr17	64196290	64301776	ERIZ_1312
chr17	64808473	65051656	ERIZ_1313
chr17	65243030	65330560	ERIZ_1314
chr17	65359425	65375678	ERIZ_1315
chr17	65768181	65824453	ERIZ_1316
chr17	66143766	66205097	ERIZ_1317
chr17	66366579	66396355	ERIZ_1318
chr17	66463768	66504507	ERIZ_1319
chr17	68317751	68330964	ERIZ_1320
chr17	70126046	70342869	ERIZ_1321
chr17	70592759	70643300	ERIZ_1322
chr17	71082996	71166590	ERIZ_1323
chr17	71243420	71266364	ERIZ_1324
chr17	71303826	71398627	ERIZ_1325
chr17	72247264	72462239	ERIZ_1326
chr17	72492069	72748089	ERIZ_1327
chr17	72841605	73029219	ERIZ_1328
chr17	73057019	73106562	ERIZ_1329
chr17	73177300	73202853	ERIZ_1330
chr17	73397995	73456226	ERIZ_1331
chr17	73551453	73634182	ERIZ_1332
chr17	73698622	73774070	ERIZ_1333
chr17	73844066	73895836	ERIZ_1334
chr17	73995713	74034791	ERIZ_1335
chr17	74064320	74275522	ERIZ_1336
chr17	74341538	74383621	ERIZ_1337
chr17	74437377	74706328	ERIZ_1338
chr17	75051354	75085501	ERIZ_1339
chr17	75111997	75141971	ERIZ_1340
chr17	75225444	75284117	ERIZ_1341
chr17	76127309	76174913	ERIZ_1342
chr17	76214865	76389857	ERIZ_1343
chr17	76429083	76653976	ERIZ_1344
chr17	78124738	78229178	ERIZ_1345
chr17	78941879	79163365	ERIZ_1346
chr17	79268261	79501069	ERIZ_1347
chr17	79603987	79640167	ERIZ_1348
chr17	79687100	79709209	ERIZ_1349
chr17	79758868	79801494	ERIZ_1350
chr17	79874348	79943887	ERIZ_1351
chr17	79974969	80081816	ERIZ_1352
chr17	80154028	80352812	ERIZ_1353
chr17	80437797	80483901	ERIZ_1354
chr17	80601235	80681049	ERIZ_1355
chr18	2619770	2658512	ERIZ_1356
chr18	3011546	3231566	ERIZ_1357
chr18	3282363	3491343	ERIZ_1358
chr18	4455508	4678782	ERIZ_1359
chr18	4702172	4801820	ERIZ_1360
chr18	8988725	9104616	ERIZ_1361
chr18	13445072	13458971	ERIZ_1362
chr18	13542927	13636520	ERIZ_1363
chr18	20621280	20710093	ERIZ_1364
chr18	20838282	20872735	ERIZ_1365
chr18	21013864	21034545	ERIZ_1366
chr18	21064274	21084926	ERIZ_1367
chr18	21159962	21593018	ERIZ_1368
chr18	23672947	23805123	ERIZ_1369
chr18	32932468	33028180	ERIZ_1370
chr18	33073722	33158388	ERIZ_1371
chr18	33646580	33688217	ERIZ_1372
chr18	33847600	33884163	ERIZ_1373
chr18	42660990	42835526	ERIZ_1374
chr18	43548558	43653122	ERIZ_1375
chr18	46222703	46309419	ERIZ_1376
chr18	46376260	46442142	ERIZ_1377
chr18	46465905	46569288	ERIZ_1378
chr18	47717437	47769646	ERIZ_1379
chr18	47806416	47887819	ERIZ_1380
chr18	49215445	49278432	ERIZ_1381
chr18	51749337	51790607	ERIZ_1382
chr18	51836501	51864677	ERIZ_1383
chr18	54713464	54840629	ERIZ_1384
chr18	56071120	56325394	ERIZ_1385
chr18	56422427	56449458	ERIZ_1386
chr18	56653670	56798443	ERIZ_1387
chr18	57497791	57654697	ERIZ_1388
chr18	60655130	60786679	ERIZ_1389
chr18	77992022	78016439	ERIZ_1390
chr19	525800	628638	ERIZ_1391
chr19	665710	870280	ERIZ_1392
chr19	910335	928448	ERIZ_1393
chr19	976682	1036488	ERIZ_1394
chr19	1093271	1105233	ERIZ_1395
chr19	1141820	1360705	ERIZ_1396
chr19	1392560	1557373	ERIZ_1397
chr19	1636778	1806576	ERIZ_1398
chr19	1873502	1936947	ERIZ_1399
chr19	1998382	2062772	ERIZ_1400
chr19	2145082	2171190	ERIZ_1401
chr19	2236168	2415851	ERIZ_1402
chr19	2450940	2654826	ERIZ_1403
chr19	2700301	2746735	ERIZ_1404
chr19	2976228	3097390	ERIZ_1405
chr19	3224581	3374813	ERIZ_1406
chr19	3466433	3500772	ERIZ_1407
chr19	3554326	3621649	ERIZ_1408
chr19	4061285	4082727	ERIZ_1409
chr19	4114101	4231545	ERIZ_1410
chr19	4266131	4340948	ERIZ_1411
chr19	4502204	4637767	ERIZ_1412
chr19	4728418	4813304	ERIZ_1413
chr19	4866345	4916361	ERIZ_1414
chr19	6109767	6181131	ERIZ_1415
chr19	6300836	6336775	ERIZ_1416
chr19	6388227	6424003	ERIZ_1417
chr19	6473656	6579921	ERIZ_1418
chr19	6603755	6739450	ERIZ_1419
chr19	6871740	6924932	ERIZ_1420
chr19	6994511	7018317	ERIZ_1421
chr19	7292514	7304241	ERIZ_1422
chr19	7395804	7459571	ERIZ_1423
chr19	7541076	7594063	ERIZ_1424
chr19	7642729	7673492	ERIZ_1425
chr19	7694356	7988340	ERIZ_1426
chr19	8092962	8278428	ERIZ_1427
chr19	8386251	8431852	ERIZ_1428
chr19	9979412	10195081	ERIZ_1429
chr19	10301606	10371294	ERIZ_1430
chr19	10393540	10449571	ERIZ_1431
chr19	10491500	10716965	ERIZ_1432
chr19	10950184	10980811	ERIZ_1433
chr19	11049789	11073208	ERIZ_1434
chr19	11186215	11202947	ERIZ_1435
chr19	11362459	11432835	ERIZ_1436
chr19	11501531	11602395	ERIZ_1437
chr19	11638242	11664938	ERIZ_1438
chr19	12848008	13004717	ERIZ_1439
chr19	13071280	13214245	ERIZ_1440
chr19	13286856	13386947	ERIZ_1441
chr19	13892985	13911927	ERIZ_1442
chr19	13934386	13977914	ERIZ_1443
chr19	14037455	14071987	ERIZ_1444
chr19	14096515	14185755	ERIZ_1445
chr19	14285806	14298933	ERIZ_1446
chr19	14326938	14390694	ERIZ_1447
chr19	14522886	14555663	ERIZ_1448
chr19	14578170	14637087	ERIZ_1449
chr19	14739917	14800496	ERIZ_1450
chr19	16139800	16184703	ERIZ_1451
chr19	16245017	16298037	ERIZ_1452
chr19	16354262	16453405	ERIZ_1453
chr19	16572634	16612145	ERIZ_1454
chr19	17340169	17391054	ERIZ_1455
chr19	17456720	17493865	ERIZ_1456
chr19	17546146	17584244	ERIZ_1457
chr19	17634174	17664739	ERIZ_1458
chr19	17698424	17852699	ERIZ_1459
chr19	17894906	18171819	ERIZ_1460
chr19	18192827	18204782	ERIZ_1461
chr19	18304680	18452875	ERIZ_1462
chr19	18477522	18536855	ERIZ_1463
chr19	18632525	18792327	ERIZ_1464
chr19	18878165	18953317	ERIZ_1465
chr19	18983611	19108088	ERIZ_1466
chr19	19240577	19260964	ERIZ_1467
chr19	19312109	19396645	ERIZ_1468
chr19	19464875	19507777	ERIZ_1469
chr19	19642702	19670101	ERIZ_1470
chr19	34734406	34753785	ERIZ_1471
chr19	35463668	35487655	ERIZ_1472
chr19	35522056	35725132	ERIZ_1473
chr19	35762173	36103362	ERIZ_1474
chr19	36164426	36202478	ERIZ_1475
chr19	36265589	36370018	ERIZ_1476
chr19	36391944	36487900	ERIZ_1477
chr19	38382938	38393701	ERIZ_1478
chr19	38713474	39079077	ERIZ_1479
chr19	39223566	39304134	ERIZ_1480
chr19	39341671	39353730	ERIZ_1481
chr19	39420563	39443564	ERIZ_1482
chr19	39468501	39613692	ERIZ_1483
chr19	39923029	39938928	ERIZ_1484
chr19	39986121	40100862	ERIZ_1485
chr19	40128273	40299130	ERIZ_1486
chr19	40335122	40370049	ERIZ_1487
chr19	40402413	40457281	ERIZ_1488
chr19	40596353	40689810	ERIZ_1489
chr19	40718077	40735938	ERIZ_1490
chr19	40871854	40952241	ERIZ_1491
chr19	40978119	41078201	ERIZ_1492
chr19	41943722	42053536	ERIZ_1493
chr19	42076999	42135525	ERIZ_1494
chr19	42257356	42368786	ERIZ_1495
chr19	42405720	42582290	ERIZ_1496
chr19	42627289	42696735	ERIZ_1497
chr19	42747064	42841423	ERIZ_1498
chr19	42874441	42912621	ERIZ_1499
chr19	43042579	43087950	ERIZ_1500
chr19	44127883	44228515	ERIZ_1501
chr19	44274194	44324560	ERIZ_1502
chr19	45161114	45389834	ERIZ_1503
chr19	45410778	45451022	ERIZ_1504
chr19	45647504	45758359	ERIZ_1505
chr19	45816385	45888896	ERIZ_1506
chr19	45945454	46007676	ERIZ_1507
chr19	46079559	46111669	ERIZ_1508
chr19	46141323	46176383	ERIZ_1509
chr19	46229816	46324999	ERIZ_1510
chr19	46365264	46500469	ERIZ_1511
chr19	46945307	47041409	ERIZ_1512
chr19	47121772	47174482	ERIZ_1513
chr19	47267664	47356703	ERIZ_1514
chr19	47510869	47543533	ERIZ_1515
chr19	47608144	47638379	ERIZ_1516
chr19	47723214	47766663	ERIZ_1517
chr19	47822425	47856458	ERIZ_1518
chr19	47892288	47980997	ERIZ_1519
chr19	48771205	48828205	ERIZ_1520
chr19	49320615	49402175	ERIZ_1521
chr19	49434191	49465345	ERIZ_1522
chr19	49844107	49955083	ERIZ_1523
chr19	49999109	50050885	ERIZ_1524
chr19	50083012	50095948	ERIZ_1525
chr19	50191804	50271116	ERIZ_1526
chr19	50395599	50413170	ERIZ_1527
chr19	50440833	50483059	ERIZ_1528
chr19	50931273	50984505	ERIZ_1529
chr19	51306015	51423852	ERIZ_1530
chr19	54722146	54937938	ERIZ_1531
chr19	55007470	55121093	ERIZ_1532
chr19	58869538	58889480	ERIZ_1533
chr19	59010695	59073174	ERIZ_1534
chr2	3679748	3726282	ERIZ_1535
chr2	7014879	7057170	ERIZ_1536
chr2	7466829	8199302	ERIZ_1537
chr2	8229259	8249252	ERIZ_1538
chr2	8276373	8310567	ERIZ_1539
chr2	8359511	8486324	ERIZ_1540
chr2	8625061	8861787	ERIZ_1541
chr2	9153019	9345343	ERIZ_1542
chr2	9767432	9977277	ERIZ_1543
chr2	10142873	10189834	ERIZ_1544
chr2	10212462	10249674	ERIZ_1545
chr2	10350626	10454683	ERIZ_1546
chr2	10566448	10696825	ERIZ_1547
chr2	11650880	11889354	ERIZ_1548
chr2	11969466	12016339	ERIZ_1549
chr2	17968311	18032118	ERIZ_1550
chr2	20259676	20432930	ERIZ_1551
chr2	20551685	20821772	ERIZ_1552
chr2	24231863	24296208	ERIZ_1553
chr2	24367554	24430453	ERIZ_1554
chr2	24575694	24716748	ERIZ_1555
chr2	25135991	25166171	ERIZ_1556
chr2	25224123	25447683	ERIZ_1557
chr2	25545649	25611501	ERIZ_1558
chr2	25889429	25951192	ERIZ_1559
chr2	27290727	27414513	ERIZ_1560
chr2	27466746	27531715	ERIZ_1561
chr2	28564786	28612777	ERIZ_1562
chr2	29190535	29338098	ERIZ_1563
chr2	30392723	30448988	ERIZ_1564
chr2	30487872	30664830	ERIZ_1565
chr2	31362599	31395772	ERIZ_1566
chr2	31474037	31594063	ERIZ_1567
chr2	32473089	32503880	ERIZ_1568
chr2	37550728	37844830	ERIZ_1569
chr2	37909369	38150082	ERIZ_1570
chr2	38320107	38514430	ERIZ_1571
chr2	38609957	38766802	ERIZ_1572
chr2	38829895	38939199	ERIZ_1573
chr2	38978409	39016198	ERIZ_1574
chr2	42281602	42396959	ERIZ_1575
chr2	43050028	43445341	ERIZ_1576
chr2	44225973	44391449	ERIZ_1577
chr2	45068991	45299053	ERIZ_1578
chr2	45838846	45886588	ERIZ_1579
chr2	46410601	46531796	ERIZ_1580
chr2	46606454	46748963	ERIZ_1581
chr2	47299334	47357353	ERIZ_1582
chr2	47404851	47619609	ERIZ_1583
chr2	47735568	48006583	ERIZ_1584
chr2	48337626	48450264	ERIZ_1585
chr2	48617447	48664202	ERIZ_1586
chr2	54301862	54335413	ERIZ_1587
chr2	54539400	54673704	ERIZ_1588
chr2	54740017	54786293	ERIZ_1589
chr2	54902195	54978029	ERIZ_1590
chr2	55287230	55392924	ERIZ_1591
chr2	58121148	58136266	ERIZ_1592
chr2	58156921	58168292	ERIZ_1593
chr2	60914485	60976854	ERIZ_1594
chr2	61026102	61110435	ERIZ_1595
chr2	61766869	62048255	ERIZ_1596
chr2	62400390	62430022	ERIZ_1597
chr2	62496571	62714267	ERIZ_1598
chr2	64244860	64309868	ERIZ_1599
chr2	64371096	64628701	ERIZ_1600
chr2	64687762	64747227	ERIZ_1601
chr2	64822832	64857024	ERIZ_1602
chr2	64975335	65101183	ERIZ_1603
chr2	65157454	65218178	ERIZ_1604
chr2	65354005	65427902	ERIZ_1605
chr2	65663105	65802424	ERIZ_1606
chr2	68499031	68583702	ERIZ_1607
chr2	68631226	68686054	ERIZ_1608
chr2	69669530	69684443	ERIZ_1609
chr2	69878806	69979129	ERIZ_1610
chr2	70168764	70204276	ERIZ_1611
chr2	70315120	70380024	ERIZ_1612
chr2	70418039	70429582	ERIZ_1613
chr2	71220370	71331885	ERIZ_1614
chr2	73922838	73947658	ERIZ_1615
chr2	74036541	74055327	ERIZ_1616
chr2	74093283	74161477	ERIZ_1617
chr2	74349812	74364683	ERIZ_1618
chr2	74406927	74576632	ERIZ_1619
chr2	74612674	74686778	ERIZ_1620
chr2	74718272	74876950	ERIZ_1621
chr2	74925307	75060571	ERIZ_1622
chr2	75643396	75865233	ERIZ_1623
chr2	80651818	80683709	ERIZ_1624
chr2	85106854	85152985	ERIZ_1625
chr2	85381425	85536292	ERIZ_1626
chr2	85627982	85826784	ERIZ_1627
chr2	85887741	86060767	ERIZ_1628
chr2	86120577	86246268	ERIZ_1629
chr2	86449170	86656608	ERIZ_1630
chr2	88928698	88977592	ERIZ_1631
chr2	95636614	95744709	ERIZ_1632
chr2	96726015	96847184	ERIZ_1633
chr2	97054998	97242266	ERIZ_1634
chr2	97301992	97368853	ERIZ_1635
chr2	97398503	97433635	ERIZ_1636
chr2	97525751	97662218	ERIZ_1637
chr2	98242865	98262642	ERIZ_1638
chr2	98318237	98358436	ERIZ_1639
chr2	98614368	98804882	ERIZ_1640
chr2	98973963	99063218	ERIZ_1641
chr2	99349575	99564660	ERIZ_1642
chr2	102143581	102313583	ERIZ_1643
chr2	102526505	102709963	ERIZ_1644
chr2	102798429	102968599	ERIZ_1645
chr2	108965126	109045419	ERIZ_1646
chr2	110251156	110295455	ERIZ_1647
chr2	110379198	110491030	ERIZ_1648
chr2	111435858	111557508	ERIZ_1649
chr2	111777756	111813499	ERIZ_1650
chr2	111845708	111871423	ERIZ_1651
chr2	111927447	112010476	ERIZ_1652
chr2	112787734	112816731	ERIZ_1653
chr2	113358998	113492551	ERIZ_1654
chr2	113587320	113720500	ERIZ_1655
chr2	114426151	114443690	ERIZ_1656
chr2	114514116	114585740	ERIZ_1657
chr2	120134589	120253897	ERIZ_1658
chr2	120982983	121020638	ERIZ_1659
chr2	122426772	122505495	ERIZ_1660
chr2	128148100	128200656	ERIZ_1661
chr2	128284556	128447765	ERIZ_1662
chr2	128567838	128599039	ERIZ_1663
chr2	136554604	136579319	ERIZ_1664
chr2	136635843	136651680	ERIZ_1665
chr2	136749381	137166565	ERIZ_1666
chr2	145092771	145174671	ERIZ_1667
chr2	157214755	157294531	ERIZ_1668
chr2	158137857	158177489	ERIZ_1669
chr2	158299085	158350781	ERIZ_1670
chr2	160761150	160921058	ERIZ_1671
chr2	161897474	161991770	ERIZ_1672
chr2	169171711	169315493	ERIZ_1673
chr2	170570622	170583009	ERIZ_1674
chr2	170954849	171037100	ERIZ_1675
chr2	172021512	172156145	ERIZ_1676
chr2	172360313	172377790	ERIZ_1677
chr2	172411268	172538087	ERIZ_1678
chr2	172745578	172779975	ERIZ_1679
chr2	175359968	175411843	ERIZ_1680
chr2	175543114	175660807	ERIZ_1681
chr2	177879227	177932523	ERIZ_1682
chr2	178016286	178059675	ERIZ_1683
chr2	178132168	178167297	ERIZ_1684
chr2	179913963	179962951	ERIZ_1685
chr2	182050014	182149908	ERIZ_1686
chr2	182188163	182320022	ERIZ_1687
chr2	190942550	190995741	ERIZ_1688
chr2	191237854	191271786	ERIZ_1689
chr2	191416278	191506608	ERIZ_1690
chr2	191562442	191744430	ERIZ_1691
chr2	191882965	191904299	ERIZ_1692
chr2	192429413	192535768	ERIZ_1693
chr2	192594167	192619430	ERIZ_1694
chr2	196338572	196508304	ERIZ_1695
chr2	196929890	196995510	ERIZ_1696
chr2	197037814	197234339	ERIZ_1697
chr2	197256437	197403627	ERIZ_1698
chr2	198168979	198254747	ERIZ_1699
chr2	198295686	198320082	ERIZ_1700
chr2	198447796	198566186	ERIZ_1701
chr2	198602195	198659708	ERIZ_1702
chr2	201964151	201980332	ERIZ_1703
chr2	202041892	202061546	ERIZ_1704
chr2	202719344	202850426	ERIZ_1705
chr2	202875694	202891693	ERIZ_1706
chr2	203440130	203502648	ERIZ_1707
chr2	203853868	203880248	ERIZ_1708
chr2	204833641	204883044	ERIZ_1709
chr2	208494803	208579462	ERIZ_1710
chr2	214019171	214095107	ERIZ_1711
chr2	216294419	216532654	ERIZ_1712
chr2	216557184	216661272	ERIZ_1713
chr2	216699541	216773045	ERIZ_1714
chr2	216946787	216980320	ERIZ_1715
chr2	218854364	219076817	ERIZ_1716
chr2	219151227	219307453	ERIZ_1717
chr2	220049799	220075153	ERIZ_1718
chr2	220114191	220226329	ERIZ_1719
chr2	228234130	228312948	ERIZ_1720
chr2	228685123	228735972	ERIZ_1721
chr2	230805351	231027160	ERIZ_1722
chr2	231442883	231583090	ERIZ_1723
chr2	231690130	231919425	ERIZ_1724
chr2	232038551	232073618	ERIZ_1725
chr2	232234789	232311430	ERIZ_1726
chr2	232373547	232586390	ERIZ_1727
chr2	232713218	232826519	ERIZ_1728
chr2	233744781	233927344	ERIZ_1729
chr2	234120783	234168072	ERIZ_1730
chr2	234209034	234269547	ERIZ_1731
chr2	238389515	238597159	ERIZ_1732
chr2	238761129	238877434	ERIZ_1733
chr2	239009815	239083078	ERIZ_1734
chr2	239108384	239152721	ERIZ_1735
chr2	239192364	239230652	ERIZ_1736
chr2	242118019	242170519	ERIZ_1737
chr2	242702816	242836826	ERIZ_1738
chr2	242929101	243019929	ERIZ_1739
chr20	271218	291445	ERIZ_1740
chr20	329182	369261	ERIZ_1741
chr20	444860	455362	ERIZ_1742
chr20	1445504	1877086	ERIZ_1743
chr20	1916143	1984840	ERIZ_1744
chr20	3038670	3092482	ERIZ_1745
chr20	3128089	3151386	ERIZ_1746
chr20	3203431	3258939	ERIZ_1747
chr20	3631325	3820323	ERIZ_1748
chr20	3997076	4161467	ERIZ_1749
chr20	4683781	4763837	ERIZ_1750
chr20	4799936	4822184	ERIZ_1751
chr20	4975624	5061222	ERIZ_1752
chr20	5590198	5729352	ERIZ_1753
chr20	6024254	6067947	ERIZ_1754
chr20	6560842	6741775	ERIZ_1755
chr20	6770161	6811742	ERIZ_1756
chr20	10279781	10379976	ERIZ_1757
chr20	10955134	11323785	ERIZ_1758
chr20	19678135	19992420	ERIZ_1759
chr20	23084362	23113147	ERIZ_1760
chr20	30169092	30245423	ERIZ_1761
chr20	30409158	30698713	ERIZ_1762
chr20	30766933	30784373	ERIZ_1763
chr20	30818588	30870273	ERIZ_1764
chr20	31155370	31273950	ERIZ_1765
chr20	32025936	32081544	ERIZ_1766
chr20	32268061	32341312	ERIZ_1767
chr20	32375137	32404922	ERIZ_1768
chr20	32445250	32579900	ERIZ_1769
chr20	32881258	32952351	ERIZ_1770
chr20	33259949	33303832	ERIZ_1771
chr20	33412368	33515528	ERIZ_1772
chr20	33854953	33895860	ERIZ_1773
chr20	33997899	34046409	ERIZ_1774
chr20	34102236	34210281	ERIZ_1775
chr20	34328975	34365194	ERIZ_1776
chr20	34553207	34623492	ERIZ_1777
chr20	34658190	34820258	ERIZ_1778
chr20	34949413	35094797	ERIZ_1779
chr20	35255341	35278043	ERIZ_1780
chr20	35481599	35516166	ERIZ_1781
chr20	35578406	35600406	ERIZ_1782
chr20	35728252	35793798	ERIZ_1783
chr20	35874836	35986780	ERIZ_1784
chr20	36035670	36121399	ERIZ_1785
chr20	36498353	36601671	ERIZ_1786
chr20	36727427	37028049	ERIZ_1787
chr20	37057698	37105406	ERIZ_1788
chr20	37206015	37371306	ERIZ_1789
chr20	37408109	37439783	ERIZ_1790
chr20	39583288	39659556	ERIZ_1791
chr20	39941062	40027611	ERIZ_1792
chr20	42352203	42544506	ERIZ_1793
chr20	42700062	42817427	ERIZ_1794
chr20	43280677	43511101	ERIZ_1795
chr20	43847909	43995773	ERIZ_1796
chr20	44441539	44464707	ERIZ_1797
chr20	44532932	44566738	ERIZ_1798
chr20	44598003	44694969	ERIZ_1799
chr20	44716537	44974150	ERIZ_1800
chr20	45976948	46130566	ERIZ_1801
chr20	46301235	46340331	ERIZ_1802
chr20	47433505	47547961	ERIZ_1803
chr20	47795941	47839931	ERIZ_1804
chr20	47918625	47960384	ERIZ_1805
chr20	48112438	48249461	ERIZ_1806
chr20	48323286	48431983	ERIZ_1807
chr20	48508999	48546151	ERIZ_1808
chr20	48590161	48692465	ERIZ_1809
chr20	48766448	49136654	ERIZ_1810
chr20	49211294	49343581	ERIZ_1811
chr20	49374730	49405324	ERIZ_1812
chr20	49937074	49995151	ERIZ_1813
chr20	50155291	50239441	ERIZ_1814
chr20	52216013	52570435	ERIZ_1815
chr20	54999636	55045756	ERIZ_1816
chr20	55976619	56162570	ERIZ_1817
chr20	57487277	57547400	ERIZ_1818
chr20	61310655	61514204	ERIZ_1819
chr20	61593556	61820731	ERIZ_1820
chr20	61845576	62229807	ERIZ_1821
chr20	62258809	62304115	ERIZ_1822
chr20	62386218	62399546	ERIZ_1823
chr20	62434831	62501068	ERIZ_1824
chr20	62660459	62886462	ERIZ_1825
chr21	15929289	15984084	ERIZ_1826
chr21	16050396	16078599	ERIZ_1827
chr21	26804220	26933976	ERIZ_1828
chr21	30550955	30667385	ERIZ_1829
chr21	32932355	33002886	ERIZ_1830
chr21	34562410	34604943	ERIZ_1831
chr21	34666277	34700287	ERIZ_1832
chr21	34734634	34782371	ERIZ_1833
chr21	34852694	34869706	ERIZ_1834
chr21	35215720	35272594	ERIZ_1835
chr21	35303839	35449466	ERIZ_1836
chr21	35989543	36041172	ERIZ_1837
chr21	37437777	37528949	ERIZ_1838
chr21	37669802	37694439	ERIZ_1839
chr21	37811367	37867249	ERIZ_1840
chr21	37911271	38109191	ERIZ_1841
chr21	39576315	39714751	ERIZ_1842
chr21	43370240	43401595	ERIZ_1843
chr21	43437749	43646758	ERIZ_1844
chr21	43706988	43940785	ERIZ_1845
chr21	44011194	44227276	ERIZ_1846
chr21	44350949	44399455	ERIZ_1847
chr21	44456710	44510718	ERIZ_1848
chr21	44566347	44632775	ERIZ_1849
chr21	44682465	44961733	ERIZ_1850
chr21	45051501	45075773	ERIZ_1851
chr21	45118932	45149813	ERIZ_1852
chr21	45188138	45293080	ERIZ_1853
chr21	45401424	45445166	ERIZ_1854
chr21	45560932	45798852	ERIZ_1855
chr21	46230512	46276616	ERIZ_1856
chr21	46298005	46311321	ERIZ_1857
chr21	46387240	46502165	ERIZ_1858
chr21	47030912	47056424	ERIZ_1859
chr22	17744374	17770390	ERIZ_1860
chr22	18495135	18573928	ERIZ_1861
chr22	19946604	20016814	ERIZ_1862
chr22	20129942	20304427	ERIZ_1863
chr22	20767320	20798592	ERIZ_1864
chr22	20931804	21041411	ERIZ_1865
chr22	21909906	21924794	ERIZ_1866
chr22	21980796	22001195	ERIZ_1867
chr22	22056765	22096391	ERIZ_1868
chr22	22212966	22604136	ERIZ_1869
chr22	22997321	23198995	ERIZ_1870
chr22	23243484	23423571	ERIZ_1871
chr22	23465003	23524938	ERIZ_1872
chr22	24056176	24139303	ERIZ_1873
chr22	24167877	24204495	ERIZ_1874
chr22	24296218	24314387	ERIZ_1875
chr22	24337013	24411731	ERIZ_1876
chr22	24575380	24667857	ERIZ_1877
chr22	24835211	24918705	ERIZ_1878
chr22	25376884	25516525	ERIZ_1879
chr22	25600675	25637147	ERIZ_1880
chr22	25798007	25829721	ERIZ_1881
chr22	25910542	25966168	ERIZ_1882
chr22	26131531	26238398	ERIZ_1883
chr22	26983301	27066686	ERIZ_1884
chr22	29156205	29169809	ERIZ_1885
chr22	29224974	29284632	ERIZ_1886
chr22	29456093	29478187	ERIZ_1887
chr22	29530311	29578372	ERIZ_1888
chr22	29691130	29715934	ERIZ_1889
chr22	29787109	29886375	ERIZ_1890
chr22	30088528	30148058	ERIZ_1891
chr22	30171287	30188799	ERIZ_1892
chr22	30229788	30283451	ERIZ_1893
chr22	30432206	30514574	ERIZ_1894
chr22	30540086	30683877	ERIZ_1895
chr22	30839027	31001948	ERIZ_1896
chr22	31021951	31034123	ERIZ_1897
chr22	31058851	31094230	ERIZ_1898
chr22	31690992	31796718	ERIZ_1899
chr22	32055138	32072526	ERIZ_1900
chr22	32315942	32387123	ERIZ_1901
chr22	35465915	35504128	ERIZ_1902
chr22	35626313	35646862	ERIZ_1903
chr22	35738366	35783841	ERIZ_1904
chr22	35870891	36043360	ERIZ_1905
chr22	36429625	36534078	ERIZ_1906
chr22	36556344	36654888	ERIZ_1907
chr22	36781807	36867111	ERIZ_1908
chr22	37173394	37847679	ERIZ_1909
chr22	37869273	38006069	ERIZ_1910
chr22	38068672	38085734	ERIZ_1911
chr22	38117027	38230640	ERIZ_1912
chr22	38391381	38511449	ERIZ_1913
chr22	38560214	38604817	ERIZ_1914
chr22	38699391	38733213	ERIZ_1915
chr22	38796770	38872208	ERIZ_1916
chr22	39150883	39411682	ERIZ_1917
chr22	39450649	39532925	ERIZ_1918
chr22	39563551	39801983	ERIZ_1919
chr22	39885135	39911478	ERIZ_1920
chr22	39932208	40296754	ERIZ_1921
chr22	40379109	40442590	ERIZ_1922
chr22	41020538	41152067	ERIZ_1923
chr22	41372956	41487320	ERIZ_1924
chr22	41587577	41637487	ERIZ_1925
chr22	41675997	41707852	ERIZ_1926
chr22	41739767	41814879	ERIZ_1927
chr22	41927480	41980832	ERIZ_1928
chr22	42097520	42184071	ERIZ_1929
chr22	42303654	42314468	ERIZ_1930
chr22	42347727	42438654	ERIZ_1931
chr22	42461323	42477285	ERIZ_1932
chr22	42659251	42825374	ERIZ_1933
chr22	42855430	42950225	ERIZ_1934
chr22	43040688	43183156	ERIZ_1935
chr22	43406468	43538292	ERIZ_1936
chr22	46270784	46549721	ERIZ_1937
chr22	46907293	46987703	ERIZ_1938
chr22	47118592	47174001	ERIZ_1939
chr22	50127865	50155228	ERIZ_1940
chr22	50216307	50255881	ERIZ_1941
chr22	50314034	50364866	ERIZ_1942
chr22	50414677	50632917	ERIZ_1943
chr22	50716795	50787451	ERIZ_1944
chr22	50891224	50937461	ERIZ_1945
chr22	50966522	51179333	ERIZ_1946
chr3	4499107	4540684	ERIZ_1947
chr3	4898296	5158970	ERIZ_1948
chr3	9740894	9779036	ERIZ_1949
chr3	9808718	9822077	ERIZ_1950
chr3	9883619	9980331	ERIZ_1951
chr3	10181240	10232678	ERIZ_1952
chr3	10364618	10459655	ERIZ_1953
chr3	12184009	12324636	ERIZ_1954
chr3	12703984	12938303	ERIZ_1955
chr3	13069380	13346892	ERIZ_1956
chr3	14800117	14982692	ERIZ_1957
chr3	15137537	15165440	ERIZ_1958
chr3	15187566	15247560	ERIZ_1959
chr3	15363665	15439688	ERIZ_1960
chr3	15489647	15578242	ERIZ_1961
chr3	15677294	15701256	ERIZ_1962
chr3	16548804	16629712	ERIZ_1963
chr3	16694276	16708642	ERIZ_1964
chr3	16731042	16925562	ERIZ_1965
chr3	17142842	17189716	ERIZ_1966
chr3	17788370	17906049	ERIZ_1967
chr3	23682976	23849828	ERIZ_1968
chr3	27537346	27722789	ERIZ_1969
chr3	27769543	27956418	ERIZ_1970
chr3	28027548	28128416	ERIZ_1971
chr3	28207161	28282284	ERIZ_1972
chr3	32380320	32440176	ERIZ_1973
chr3	32873031	33033559	ERIZ_1974
chr3	33140244	33151197	ERIZ_1975
chr3	36949119	37001710	ERIZ_1976
chr3	38065513	38207265	ERIZ_1977
chr3	39138761	39422554	ERIZ_1978
chr3	43151175	43327020	ERIZ_1979
chr3	43670531	43699198	ERIZ_1980
chr3	44053843	44079542	ERIZ_1981
chr3	45066027	45136379	ERIZ_1982
chr3	45164640	45430363	ERIZ_1983
chr3	45601409	45649974	ERIZ_1984
chr3	45799444	45833679	ERIZ_1985
chr3	46024311	46539127	ERIZ_1986
chr3	46701101	46797438	ERIZ_1987
chr3	46884492	46955635	ERIZ_1988
chr3	47252516	47315844	ERIZ_1989
chr3	47393111	47425615	ERIZ_1990
chr3	47554827	47625913	ERIZ_1991
chr3	47823170	47847243	ERIZ_1992
chr3	48129298	48201477	ERIZ_1993
chr3	48224258	48278840	ERIZ_1994
chr3	48350414	48442555	ERIZ_1995
chr3	48532763	48698862	ERIZ_1996
chr3	48746034	48778065	ERIZ_1997
chr3	48934043	48959501	ERIZ_1998
[truncated: 876 more rows]
