# Supplementary material for: Transcription shapes DNA replication initiation to preserve genome integrity
Source: Genome Biol. 2021 Jun 9;22:176. doi: 10.1186/s13059-021-02390-3 (PMC8188667; doi:10.1186/s13059-021-02390-3)
Supplement: Supplementary file 3 — Additional file 3: Table S2. The locations of ERIZs in K562 cells, aligned to hg19. [file 13059_2021_2390_MOESM3_ESM.xlsx]

## Sheet: Sheet1
Table S2 The locations of ERIZs in K562 cells, aligned to hg19
chrom	start	end	name
chr1	844919	1431897	ERIZ_1
chr1	1475411	1568020	ERIZ_2
chr1	1596251	1636162	ERIZ_3
chr1	1800330	1926972	ERIZ_4
chr1	2103018	2189288	ERIZ_5
chr1	2219676	2295731	ERIZ_6
chr1	3625586	3751982	ERIZ_7
chr1	6125377	6246258	ERIZ_8
chr1	6275510	6350770	ERIZ_9
chr1	6437227	6665680	ERIZ_10
chr1	7906168	7937406	ERIZ_11
chr1	7990152	8014973	ERIZ_12
chr1	8861943	8987390	ERIZ_13
chr1	9430922	9484069	ERIZ_14
chr1	9556920	9590910	ERIZ_15
chr1	9649102	9734674	ERIZ_16
chr1	9866708	9921771	ERIZ_17
chr1	9959959	9983477	ERIZ_18
chr1	10041020	10107503	ERIZ_19
chr1	10245252	10286755	ERIZ_20
chr1	10487841	10500522	ERIZ_21
chr1	11085403	11124466	ERIZ_22
chr1	11321728	11347636	ERIZ_23
chr1	11366234	11381214	ERIZ_24
chr1	11705655	11869499	ERIZ_25
chr1	11883471	12026543	ERIZ_26
chr1	12069003	12300493	ERIZ_27
chr1	12572568	12657377	ERIZ_28
chr1	15543476	15579374	ERIZ_29
chr1	15654703	15815216	ERIZ_30
chr1	15902883	15955821	ERIZ_31
chr1	15985568	16158834	ERIZ_32
chr1	16285943	16576424	ERIZ_33
chr1	16673573	16779510	ERIZ_34
chr1	16827326	16894426	ERIZ_35
chr1	16923856	16979899	ERIZ_36
chr1	17003031	17060162	ERIZ_37
chr1	17086833	17106647	ERIZ_38
chr1	17195219	17343436	ERIZ_39
chr1	18689729	18824318	ERIZ_40
chr1	19816333	19927435	ERIZ_41
chr1	19953317	20017373	ERIZ_42
chr1	20991811	21066524	ERIZ_43
chr1	21500827	21546947	ERIZ_44
chr1	21842632	21930324	ERIZ_45
chr1	22090143	22186427	ERIZ_46
chr1	22215353	22392653	ERIZ_47
chr1	23284126	23348520	ERIZ_48
chr1	23489035	23581955	ERIZ_49
chr1	23663341	23764692	ERIZ_50
chr1	23795624	24027326	ERIZ_51
chr1	24142497	24287287	ERIZ_52
chr1	24321524	24363605	ERIZ_53
chr1	24387244	24435420	ERIZ_54
chr1	25002864	25081998	ERIZ_55
chr1	25743867	25765569	ERIZ_56
chr1	25820598	25948028	ERIZ_57
chr1	26048296	26145872	ERIZ_58
chr1	26195364	26564734	ERIZ_59
chr1	26608681	26759939	ERIZ_60
chr1	26808420	27039739	ERIZ_61
chr1	27125084	27439163	ERIZ_62
chr1	27465992	27567376	ERIZ_63
chr1	27629899	27744594	ERIZ_64
chr1	27790850	28047895	ERIZ_65
chr1	28086490	28105087	ERIZ_66
chr1	28171717	28301884	ERIZ_67
chr1	28410762	28521660	ERIZ_68
chr1	28558514	28707975	ERIZ_69
chr1	28874515	28940587	ERIZ_70
chr1	28961484	29003125	ERIZ_71
chr1	29038065	29076034	ERIZ_72
chr1	29098543	29227299	ERIZ_73
chr1	29438466	29476134	ERIZ_74
chr1	31170003	31410224	ERIZ_75
chr1	31531625	31723377	ERIZ_76
chr1	31847304	31889607	ERIZ_77
chr1	31902028	31923641	ERIZ_78
chr1	32027821	32099399	ERIZ_79
chr1	32113657	32367410	ERIZ_80
chr1	32389198	32487528	ERIZ_81
chr1	32564479	32578395	ERIZ_82
chr1	32679820	32773909	ERIZ_83
chr1	32786551	32834180	ERIZ_84
chr1	32844683	32898979	ERIZ_85
chr1	32926549	33002920	ERIZ_86
chr1	33146090	33248963	ERIZ_87
chr1	33319373	33465163	ERIZ_88
chr1	33494323	33551766	ERIZ_89
chr1	35665001	35697318	ERIZ_90
chr1	36014072	36069611	ERIZ_91
chr1	36098476	36184972	ERIZ_92
chr1	36325237	36354764	ERIZ_93
chr1	36528276	36698914	ERIZ_94
chr1	36781220	37009635	ERIZ_95
chr1	37975617	38004882	ERIZ_96
chr1	38383024	38427713	ERIZ_97
chr1	39380490	39456607	ERIZ_98
chr1	39477362	39492849	ERIZ_99
chr1	39530884	39584928	ERIZ_100
chr1	39950234	39975740	ERIZ_101
chr1	39988084	40012239	ERIZ_102
chr1	40028871	40207252	ERIZ_103
chr1	40279416	40299767	ERIZ_104
chr1	40336585	40509218	ERIZ_105
chr1	40573933	40634023	ERIZ_106
chr1	40706745	40725869	ERIZ_107
chr1	40761083	40847884	ERIZ_108
chr1	41069856	41162889	ERIZ_109
chr1	41280061	41455514	ERIZ_110
chr1	43196330	43225253	ERIZ_111
chr1	43249187	43273537	ERIZ_112
chr1	43321216	43383342	ERIZ_113
chr1	43454591	43551401	ERIZ_114
chr1	43930138	43940637	ERIZ_115
chr1	43951438	44012793	ERIZ_116
chr1	44082472	44120132	ERIZ_117
chr1	44422538	44537916	ERIZ_118
chr1	45035196	45316930	ERIZ_119
chr1	45761149	45814837	ERIZ_120
chr1	45960374	46057772	ERIZ_121
chr1	46211379	46284728	ERIZ_122
chr1	46584642	46727010	ERIZ_123
chr1	46765590	46821586	ERIZ_124
chr1	46833149	47055856	ERIZ_125
chr1	47068119	47103549	ERIZ_126
chr1	47613006	47719951	ERIZ_127
chr1	47774566	47801276	ERIZ_128
chr1	51666690	51704385	ERIZ_129
chr1	51748524	51821308	ERIZ_130
chr1	52016442	52091120	ERIZ_131
chr1	52336497	52379009	ERIZ_132
chr1	52451943	52482827	ERIZ_133
chr1	52561727	52617329	ERIZ_134
chr1	53017081	53197390	ERIZ_135
chr1	53293564	53312940	ERIZ_136
chr1	53522374	53572268	ERIZ_137
chr1	53629930	53690606	ERIZ_138
chr1	53785627	53865553	ERIZ_139
chr1	54434396	54498502	ERIZ_140
chr1	54558334	54645782	ERIZ_141
chr1	54850519	54993374	ERIZ_142
chr1	59354899	59378048	ERIZ_143
chr1	65698197	65730874	ERIZ_144
chr1	78227074	78253226	ERIZ_145
chr1	87209590	87310690	ERIZ_146
chr1	90209975	90291534	ERIZ_147
chr1	92873952	92910943	ERIZ_148
chr1	92923269	92933612	ERIZ_149
chr1	93249259	93304569	ERIZ_150
chr1	93425316	93547584	ERIZ_151
chr1	100239920	100297033	ERIZ_152
chr1	100391038	100436775	ERIZ_153
chr1	100761427	100823102	ERIZ_154
chr1	109013689	109108784	ERIZ_155
chr1	109576797	109873194	ERIZ_156
chr1	109964192	110107849	ERIZ_157
chr1	110152474	110223103	ERIZ_158
chr1	110245332	110531463	ERIZ_159
chr1	110571981	110695800	ERIZ_160
chr1	110943531	111061545	ERIZ_161
chr1	111725021	111798585	ERIZ_162
chr1	112019156	112155881	ERIZ_163
chr1	113236109	113458628	ERIZ_164
chr1	113570593	113603475	ERIZ_165
chr1	113708984	113722217	ERIZ_166
chr1	114396752	114484470	ERIZ_167
chr1	115049103	115094543	ERIZ_168
chr1	116960011	117027019	ERIZ_169
chr1	117202856	117460753	ERIZ_170
chr1	118091702	118260239	ERIZ_171
chr1	144985684	145139795	ERIZ_172
chr1	145159773	145174121	ERIZ_173
chr1	145378543	145602089	ERIZ_174
chr1	149854574	149910666	ERIZ_175
chr1	150119063	150192832	ERIZ_176
chr1	150204507	150306548	ERIZ_177
chr1	150454957	150589901	ERIZ_178
chr1	150661940	150712753	ERIZ_179
chr1	150731194	150772480	ERIZ_180
chr1	150847095	150895752	ERIZ_181
chr1	150932891	150983339	ERIZ_182
chr1	151102987	151120835	ERIZ_183
chr1	151136709	151188745	ERIZ_184
chr1	151248584	151381170	ERIZ_185
chr1	151431440	151514633	ERIZ_186
chr1	151541648	151595133	ERIZ_187
chr1	151667616	151730297	ERIZ_188
chr1	151766489	151850788	ERIZ_189
chr1	151885299	152018053	ERIZ_190
chr1	153470366	153702417	ERIZ_191
chr1	153738991	153786602	ERIZ_192
chr1	153890040	153975083	ERIZ_193
chr1	154101362	154112049	ERIZ_194
chr1	154132200	154195625	ERIZ_195
chr1	154240764	154558861	ERIZ_196
chr1	154606927	154682357	ERIZ_197
chr1	154827806	154929823	ERIZ_198
chr1	154959023	155298947	ERIZ_199
chr1	155562633	155634539	ERIZ_200
chr1	155814340	155871698	ERIZ_201
chr1	155903130	156149200	ERIZ_202
chr1	156243924	156281287	ERIZ_203
chr1	156302918	156723094	ERIZ_204
chr1	156763609	156923953	ERIZ_205
chr1	157013623	157306573	ERIZ_206
chr1	157316587	157332127	ERIZ_207
chr1	160008456	160185919	ERIZ_208
chr1	160329141	160466879	ERIZ_209
chr1	160489745	160656812	ERIZ_210
chr1	160978269	161075193	ERIZ_211
chr1	161126398	161293545	ERIZ_212
chr1	161351314	161410749	ERIZ_213
chr1	161442000	161482054	ERIZ_214
chr1	161499030	161534312	ERIZ_215
chr1	161558830	161623230	ERIZ_216
chr1	161644947	161720425	ERIZ_217
chr1	162335641	162466468	ERIZ_218
chr1	165752107	165813776	ERIZ_219
chr1	167394251	167710693	ERIZ_220
chr1	167758356	167845162	ERIZ_221
chr1	168096879	168150284	ERIZ_222
chr1	168170938	168209230	ERIZ_223
chr1	168288381	168316375	ERIZ_224
chr1	168326877	168371662	ERIZ_225
chr1	173859491	173902747	ERIZ_226
chr1	173986309	174130262	ERIZ_227
chr1	178906448	179006467	ERIZ_228
chr1	179886229	179940026	ERIZ_229
chr1	180073790	180253609	ERIZ_230
chr1	180461287	180617798	ERIZ_231
chr1	180866933	180921766	ERIZ_232
chr1	180979521	181162650	ERIZ_233
chr1	182200430	182352920	ERIZ_234
chr1	200663118	200702258	ERIZ_235
chr1	201352292	201639423	ERIZ_236
chr1	201838273	202213025	ERIZ_237
chr1	202232545	202327780	ERIZ_238
chr1	202764652	202841952	ERIZ_239
chr1	202891521	202989065	ERIZ_240
chr1	203219781	203332371	ERIZ_241
chr1	203549376	203601109	ERIZ_242
chr1	203705376	203771405	ERIZ_243
chr1	204106831	204365987	ERIZ_244
chr1	204428066	204500892	ERIZ_245
chr1	204567812	204703698	ERIZ_246
chr1	205164134	205563586	ERIZ_247
chr1	205600887	205677096	ERIZ_248
chr1	205715046	205770943	ERIZ_249
chr1	206189526	206216403	ERIZ_250
chr1	206226463	206294170	ERIZ_251
chr1	206309953	206332381	ERIZ_252
chr1	206626181	206713802	ERIZ_253
chr1	206768218	206891293	ERIZ_254
chr1	206911223	207021540	ERIZ_255
chr1	207075951	207225793	ERIZ_256
chr1	207747663	207824210	ERIZ_257
chr1	208020631	208192071	ERIZ_258
chr1	211634626	211917116	ERIZ_259
chr1	212329932	212470324	ERIZ_260
chr1	212575027	212660126	ERIZ_261
chr1	213076379	213158467	ERIZ_262
chr1	213174954	213241014	ERIZ_263
chr1	220031498	220144109	ERIZ_264
chr1	224026381	224076841	ERIZ_265
chr1	224228479	224299031	ERIZ_266
chr1	224337377	224433447	ERIZ_267
chr1	224509592	224557398	ERIZ_268
chr1	225612095	225660298	ERIZ_269
chr1	226046121	226329622	ERIZ_270
chr1	226364080	226418676	ERIZ_271
chr1	226483002	226557536	ERIZ_272
chr1	227497084	227629223	ERIZ_273
chr1	228217925	228268053	ERIZ_274
chr1	228291465	228408402	ERIZ_275
chr1	228485339	228705557	ERIZ_276
chr1	228716483	228731088	ERIZ_277
chr1	229642000	229655402	ERIZ_278
chr1	229683018	229731595	ERIZ_279
chr1	231161725	231247392	ERIZ_280
chr1	234613072	234748962	ERIZ_281
chr1	234762525	234919323	ERIZ_282
chr1	234960353	235192377	ERIZ_283
chr1	235242012	235268878	ERIZ_284
chr1	235496853	235553545	ERIZ_285
chr1	236026414	236123865	ERIZ_286
chr1	236485190	236533838	ERIZ_287
chr1	236653458	236691304	ERIZ_288
chr1	244444983	244542190	ERIZ_289
chr1	245026456	245129493	ERIZ_290
chr1	246844976	246892155	ERIZ_291
chr1	246949374	246997398	ERIZ_292
chr1	249095408	249225151	ERIZ_293
chr10	971553	1037340	ERIZ_294
chr10	3078112	3119084	ERIZ_295
chr10	5506202	5728402	ERIZ_296
chr10	5841651	5921483	ERIZ_297
chr10	6006042	6134027	ERIZ_298
chr10	6160360	6198599	ERIZ_299
chr10	11649860	11868284	ERIZ_300
chr10	11903060	11970331	ERIZ_301
chr10	12067970	12129826	ERIZ_302
chr10	13261689	13315152	ERIZ_303
chr10	15207969	15239853	ERIZ_304
chr10	17282300	17352760	ERIZ_305
chr10	17490721	17526386	ERIZ_306
chr10	21779579	21815020	ERIZ_307
chr10	30690939	30728372	ERIZ_308
chr10	30776321	30833886	ERIZ_309
chr10	30849445	30866479	ERIZ_310
chr10	35503113	35602864	ERIZ_311
chr10	43837560	43877214	ERIZ_312
chr10	43900956	43925370	ERIZ_313
chr10	45774044	45805214	ERIZ_314
chr10	49717990	49768793	ERIZ_315
chr10	50324166	50354305	ERIZ_316
chr10	50392646	50451886	ERIZ_317
chr10	52003670	52053143	ERIZ_318
chr10	70284660	70334953	ERIZ_319
chr10	70462364	70482804	ERIZ_320
chr10	70775052	70886081	ERIZ_321
chr10	70958860	71082461	ERIZ_322
chr10	72132847	72171188	ERIZ_323
chr10	72186264	72256328	ERIZ_324
chr10	72281666	72463605	ERIZ_325
chr10	73332508	73688609	ERIZ_326
chr10	73770963	73828120	ERIZ_327
chr10	73986019	74121314	ERIZ_328
chr10	74383507	74461560	ERIZ_329
chr10	74656880	74731688	ERIZ_330
chr10	75365223	75429333	ERIZ_331
chr10	75595591	75774964	ERIZ_332
chr10	79669168	79741523	ERIZ_333
chr10	80678381	80822023	ERIZ_334
chr10	81061243	81146630	ERIZ_335
chr10	81189465	81258556	ERIZ_336
chr10	81947033	81982000	ERIZ_337
chr10	82192922	82225591	ERIZ_338
chr10	88406995	88508996	ERIZ_339
chr10	88695791	88755797	ERIZ_340
chr10	88778804	88807140	ERIZ_341
chr10	94125186	94184431	ERIZ_342
chr10	94471703	94587558	ERIZ_343
chr10	97042708	97075626	ERIZ_344
chr10	97307410	97379001	ERIZ_345
chr10	97848940	97876184	ERIZ_346
chr10	99048591	99191737	ERIZ_347
chr10	99325700	99402217	ERIZ_348
chr10	99433002	99498941	ERIZ_349
chr10	99532188	99607140	ERIZ_350
chr10	99617222	99630760	ERIZ_351
chr10	100043125	100154157	ERIZ_352
chr10	102044618	102110001	ERIZ_353
chr10	102129722	102180960	ERIZ_354
chr10	102195397	102207181	ERIZ_355
chr10	102729608	103002289	ERIZ_356
chr10	103040068	103124814	ERIZ_357
chr10	103312968	103345830	ERIZ_358
chr10	103463596	103545990	ERIZ_359
chr10	103806014	103851223	ERIZ_360
chr10	103944514	104010519	ERIZ_361
chr10	104126914	104235715	ERIZ_362
chr10	104369971	104443978	ERIZ_363
chr10	104571874	104614622	ERIZ_364
chr10	104949750	105051872	ERIZ_365
chr10	105195992	105282431	ERIZ_366
chr10	105293507	105343662	ERIZ_367
chr10	105443113	105488119	ERIZ_368
chr10	111679783	111714741	ERIZ_369
chr10	111906893	111978024	ERIZ_370
chr10	112150850	112249339	ERIZ_371
chr10	112367641	112413856	ERIZ_372
chr10	112590264	112641770	ERIZ_373
chr10	120837339	120872465	ERIZ_374
chr10	120946054	120973613	ERIZ_375
chr10	121285529	121330420	ERIZ_376
chr10	121361654	121398982	ERIZ_377
chr10	121437046	121472555	ERIZ_378
chr10	126106356	126160000	ERIZ_379
chr10	126218277	126306833	ERIZ_380
chr10	126483816	126494899	ERIZ_381
chr10	126529835	126569954	ERIZ_382
chr10	134095484	134359617	ERIZ_383
chr10	134977417	135219551	ERIZ_384
chr11	185788	491601	ERIZ_385
chr11	514388	610252	ERIZ_386
chr11	677874	951051	ERIZ_387
chr11	1004477	1104067	ERIZ_388
chr11	2731983	2956848	ERIZ_389
chr11	3062749	3132140	ERIZ_390
chr11	3168174	3268297	ERIZ_391
chr11	3359356	3370585	ERIZ_392
chr11	3399377	3410498	ERIZ_393
chr11	3447747	3459280	ERIZ_394
chr11	3634008	3693986	ERIZ_395
chr11	3816657	3907990	ERIZ_396
chr11	5227061	5330707	ERIZ_397
chr11	6381567	6477457	ERIZ_398
chr11	6616366	6701301	ERIZ_399
chr11	9285223	9297068	ERIZ_400
chr11	9327551	9415209	ERIZ_401
chr11	9480595	9492833	ERIZ_402
chr11	9549849	9681971	ERIZ_403
chr11	10561650	10776121	ERIZ_404
chr11	10804207	10817513	ERIZ_405
chr11	10828483	10872496	ERIZ_406
chr11	10899387	10962797	ERIZ_407
chr11	11820767	11861811	ERIZ_408
chr11	11979190	12163810	ERIZ_409
chr11	13093661	13145079	ERIZ_410
chr11	16869363	16940634	ERIZ_411
chr11	17231049	17305378	ERIZ_412
chr11	18395966	18424121	ERIZ_413
chr11	18435029	18453393	ERIZ_414
chr11	18667484	18773397	ERIZ_415
chr11	19969721	20040002	ERIZ_416
chr11	33862207	33877838	ERIZ_417
chr11	33895209	34079292	ERIZ_418
chr11	44531505	44614673	ERIZ_419
chr11	45809615	45961588	ERIZ_420
chr11	46218014	46432601	ERIZ_421
chr11	46708123	46773595	ERIZ_422
chr11	46874530	46967861	ERIZ_423
chr11	47168195	47261489	ERIZ_424
chr11	47339349	47472570	ERIZ_425
chr11	47589591	47717083	ERIZ_426
chr11	47867382	48037213	ERIZ_427
chr11	57017652	57368376	ERIZ_428
chr11	57378726	57436882	ERIZ_429
chr11	58498952	58511002	ERIZ_430
chr11	59316764	59352336	ERIZ_431
chr11	59439992	59529207	ERIZ_432
chr11	60557464	60710520	ERIZ_433
chr11	60846774	60879865	ERIZ_434
chr11	60935655	60972760	ERIZ_435
chr11	61013607	61024887	ERIZ_436
chr11	61151454	61161970	ERIZ_437
chr11	61244558	61859779	ERIZ_438
chr11	61869840	61887570	ERIZ_439
chr11	62153677	62325395	ERIZ_440
chr11	62392601	62473572	ERIZ_441
chr11	62502086	62546664	ERIZ_442
chr11	62580526	62626229	ERIZ_443
chr11	62652428	62699905	ERIZ_444
chr11	63265487	63333625	ERIZ_445
chr11	63373633	63392616	ERIZ_446
chr11	63429354	63458488	ERIZ_447
chr11	63531915	63552559	ERIZ_448
chr11	63591459	63620091	ERIZ_449
chr11	63661813	63829231	ERIZ_450
chr11	63991626	64184216	ERIZ_451
chr11	64362504	64959119	ERIZ_452
chr11	64970851	65050333	ERIZ_453
chr11	65086092	65193300	ERIZ_454
chr11	65209157	65386507	ERIZ_455
chr11	65408610	65841221	ERIZ_456
chr11	66013276	66253206	ERIZ_457
chr11	66276379	66378482	ERIZ_458
chr11	66461106	66528297	ERIZ_459
chr11	66716939	66896851	ERIZ_460
chr11	67014682	67096960	ERIZ_461
chr11	67112461	67420839	ERIZ_462
chr11	67761214	67823161	ERIZ_463
chr11	67881062	67938888	ERIZ_464
chr11	67976131	68120875	ERIZ_465
chr11	68190902	68241973	ERIZ_466
chr11	68381168	68473461	ERIZ_467
chr11	68592081	68641329	ERIZ_468
chr11	68720789	68814849	ERIZ_469
chr11	69172558	69362345	ERIZ_470
chr11	69401487	69480091	ERIZ_471
chr11	69774939	69835038	ERIZ_472
chr11	70047849	70119157	ERIZ_473
chr11	71798621	71997878	ERIZ_474
chr11	72136038	72187003	ERIZ_475
chr11	72262982	72417974	ERIZ_476
chr11	72476859	72544430	ERIZ_477
chr11	72845234	73121593	ERIZ_478
chr11	73304144	73379294	ERIZ_479
chr11	73456383	73513912	ERIZ_480
chr11	73649493	73735474	ERIZ_481
chr11	74172421	74188351	ERIZ_482
chr11	74379344	74463325	ERIZ_483
chr11	74719865	74790044	ERIZ_484
chr11	74850894	74980583	ERIZ_485
chr11	75033471	75189306	ERIZ_486
chr11	75215974	75351352	ERIZ_487
chr11	75408303	75530544	ERIZ_488
chr11	75847745	75996755	ERIZ_489
chr11	76286607	76583402	ERIZ_490
chr11	76736335	76911629	ERIZ_491
chr11	77340564	77365690	ERIZ_492
chr11	77701440	77791227	ERIZ_493
chr11	77852146	77903069	ERIZ_494
chr11	82811135	82872093	ERIZ_495
chr11	85776360	85961543	ERIZ_496
chr11	86713656	86753597	ERIZ_497
chr11	88157280	88175060	ERIZ_498
chr11	94370467	94514529	ERIZ_499
chr11	94772880	94830164	ERIZ_500
chr11	108461215	108541697	ERIZ_501
chr11	110163423	110235146	ERIZ_502
chr11	111763148	111816511	ERIZ_503
chr11	116646456	116725296	ERIZ_504
chr11	116957587	117015479	ERIZ_505
chr11	117685044	117713189	ERIZ_506
chr11	117736462	118102343	ERIZ_507
chr11	118128655	118231369	ERIZ_508
chr11	118278812	118320022	ERIZ_509
chr11	118424764	118447417	ERIZ_510
chr11	118472058	118587839	ERIZ_511
chr11	118602336	118615518	ERIZ_512
chr11	118669302	118865846	ERIZ_513
chr11	118880023	118932917	ERIZ_514
chr11	118990815	119079388	ERIZ_515
chr11	119168825	119253401	ERIZ_516
chr11	119287213	119304581	ERIZ_517
chr11	119438288	119451748	ERIZ_518
chr11	125354396	125437394	ERIZ_519
chr11	129870305	129943387	ERIZ_520
chr12	146069	170183	ERIZ_521
chr12	188208	354864	ERIZ_522
chr12	634618	718304	ERIZ_523
chr12	753710	853674	ERIZ_524
chr12	1625423	1802759	ERIZ_525
chr12	6343744	6611944	ERIZ_526
chr12	6708640	6951299	ERIZ_527
chr12	6999379	7093756	ERIZ_528
chr12	7118340	7189873	ERIZ_529
chr12	7239677	7249761	ERIZ_530
chr12	8085477	8154664	ERIZ_531
chr12	8218689	8235460	ERIZ_532
chr12	8294486	8315539	ERIZ_533
chr12	12917203	12977152	ERIZ_534
chr12	13020326	13046549	ERIZ_535
chr12	26975338	27045477	ERIZ_536
chr12	31472449	31527179	ERIZ_537
chr12	31742140	31816110	ERIZ_538
chr12	32155328	32261603	ERIZ_539
chr12	32798559	32836305	ERIZ_540
chr12	48096581	48269562	ERIZ_541
chr12	49140757	49227981	ERIZ_542
chr12	49238942	49305812	ERIZ_543
chr12	49336895	49429286	ERIZ_544
chr12	49442336	49778782	ERIZ_545
chr12	49923268	50014062	ERIZ_546
chr12	50091972	50136705	ERIZ_547
chr12	50154847	50204383	ERIZ_548
chr12	50228034	50382949	ERIZ_549
chr12	50409661	50506886	ERIZ_550
chr12	50726772	50797703	ERIZ_551
chr12	50874058	50907395	ERIZ_552
chr12	51229801	51255255	ERIZ_553
chr12	51283204	51318392	ERIZ_554
chr12	51405334	51450578	ERIZ_555
chr12	51553934	51605741	ERIZ_556
chr12	51657713	51777856	ERIZ_557
chr12	52210447	52370952	ERIZ_558
chr12	52387585	52493912	ERIZ_559
chr12	53255239	53402451	ERIZ_560
chr12	53441004	53855520	ERIZ_561
chr12	54016412	54154503	ERIZ_562
chr12	54446399	54636004	ERIZ_563
chr12	54684890	54911962	ERIZ_564
chr12	56048330	56147700	ERIZ_565
chr12	56210809	56284213	ERIZ_566
chr12	56320355	56381360	ERIZ_567
chr12	56412743	56515354	ERIZ_568
chr12	56577303	56670429	ERIZ_569
chr12	56736275	56811594	ERIZ_570
chr12	56826558	56922928	ERIZ_571
chr12	57066082	57120175	ERIZ_572
chr12	57311052	57650811	ERIZ_573
chr12	57810896	57907134	ERIZ_574
chr12	57977468	58080824	ERIZ_575
chr12	58106149	58167869	ERIZ_576
chr12	58216191	58316986	ERIZ_577
chr12	62806694	62866566	ERIZ_578
chr12	69174285	69207863	ERIZ_579
chr12	69704919	69740034	ERIZ_580
chr12	69840397	69859799	ERIZ_581
chr12	69990271	70115683	ERIZ_582
chr12	71065697	71079311	ERIZ_583
chr12	76476625	76510277	ERIZ_584
chr12	89425990	89440201	ERIZ_585
chr12	89703196	89730948	ERIZ_586
chr12	93710106	93757649	ERIZ_587
chr12	93829848	93869169	ERIZ_588
chr12	93908318	93936583	ERIZ_589
chr12	93991134	94079606	ERIZ_590
chr12	94482954	94544953	ERIZ_591
chr12	98952528	99008247	ERIZ_592
chr12	102221499	102276572	ERIZ_593
chr12	104533988	104563205	ERIZ_594
chr12	108949914	109034044	ERIZ_595
chr12	109106507	109188888	ERIZ_596
chr12	110251565	110356189	ERIZ_597
chr12	110474409	110568250	ERIZ_598
chr12	110670290	110724696	ERIZ_599
chr12	110782942	110876073	ERIZ_600
chr12	111012057	111055293	ERIZ_601
chr12	111767418	111867213	ERIZ_602
chr12	112234224	112293498	ERIZ_603
chr12	112525305	112583784	ERIZ_604
chr12	112798717	112870581	ERIZ_605
chr12	113535760	113682687	ERIZ_606
chr12	113749418	113908775	ERIZ_607
chr12	114069641	114135207	ERIZ_608
chr12	114158010	114168096	ERIZ_609
chr12	114206085	114257426	ERIZ_610
chr12	116718490	116857636	ERIZ_611
chr12	116954341	116967455	ERIZ_612
chr12	117517103	117580804	ERIZ_613
chr12	120657427	120867886	ERIZ_614
chr12	120959170	120987404	ERIZ_615
chr12	121023261	121127833	ERIZ_616
chr12	121173990	121200634	ERIZ_617
chr12	121339458	121442984	ERIZ_618
chr12	121531073	121546571	ERIZ_619
chr12	121556844	121571595	ERIZ_620
chr12	121582363	121642522	ERIZ_621
chr12	121719559	121746973	ERIZ_622
chr12	121780752	121843546	ERIZ_623
chr12	122027982	122163992	ERIZ_624
chr12	122242496	122341722	ERIZ_625
chr12	122420142	122465497	ERIZ_626
chr12	122625844	122696400	ERIZ_627
chr12	122897193	122956615	ERIZ_628
chr12	123152312	123239607	ERIZ_629
chr12	123302788	123477216	ERIZ_630
chr12	123737283	123779429	ERIZ_631
chr12	123833222	123891682	ERIZ_632
chr12	123904908	123952966	ERIZ_633
chr12	124006308	124063991	ERIZ_634
chr12	124254641	124275811	ERIZ_635
chr12	124374809	124431095	ERIZ_636
chr12	125033435	125261383	ERIZ_637
chr12	125311765	125488134	ERIZ_638
chr12	125532353	125561671	ERIZ_639
chr12	131316038	131379969	ERIZ_640
chr12	132294916	132419849	ERIZ_641
chr12	132944922	133209682	ERIZ_642
chr13	27524356	27622085	ERIZ_643
chr13	27743565	27780148	ERIZ_644
chr13	42533412	42609902	ERIZ_645
chr13	44925976	45007871	ERIZ_646
chr13	50153441	50216544	ERIZ_647
chr13	50369202	50418958	ERIZ_648
chr13	52114998	52158434	ERIZ_649
chr13	95952163	96066629	ERIZ_650
chr13	99735997	99848104	ERIZ_651
chr13	100031916	100137489	ERIZ_652
chr13	111109558	111165685	ERIZ_653
chr13	111220839	111271813	ERIZ_654
chr13	111588230	111611791	ERIZ_655
chr13	113927560	113951396	ERIZ_656
chr13	114007459	114092700	ERIZ_657
chr13	115083994	115108814	ERIZ_658
chr14	20878668	20996581	ERIZ_659
chr14	21012842	21027206	ERIZ_660
chr14	21038383	21153205	ERIZ_661
chr14	21274948	21305790	ERIZ_662
chr14	21462499	21554322	ERIZ_663
chr14	21739268	21812609	ERIZ_664
chr14	21978696	22007386	ERIZ_665
chr14	23067236	23121377	ERIZ_666
chr14	23272268	23357905	ERIZ_667
chr14	23423033	23665766	ERIZ_668
chr14	23813999	23927820	ERIZ_669
chr14	24520110	24558343	ERIZ_670
chr14	24716292	24913001	ERIZ_671
chr14	31697125	31745253	ERIZ_672
chr14	34502852	34520474	ERIZ_673
chr14	35093948	35166629	ERIZ_674
chr14	35341810	35390434	ERIZ_675
chr14	35786343	35894738	ERIZ_676
chr14	39665901	39703797	ERIZ_677
chr14	50315661	50540164	ERIZ_678
chr14	53159348	53175642	ERIZ_679
chr14	55540064	55607351	ERIZ_680
chr14	65336465	65389003	ERIZ_681
chr14	65572384	65585734	ERIZ_682
chr14	67852030	67961440	ERIZ_683
chr14	68068464	68089050	ERIZ_684
chr14	68154887	68204869	ERIZ_685
chr14	69084108	69293006	ERIZ_686
chr14	69422694	69518118	ERIZ_687
chr14	70033891	70081479	ERIZ_688
chr14	73357369	73407247	ERIZ_689
chr14	73479312	73531296	ERIZ_690
chr14	73685456	73737200	ERIZ_691
chr14	73914513	73966125	ERIZ_692
chr14	74236833	74328717	ERIZ_693
chr14	74677061	74746716	ERIZ_694
chr14	75035740	75122832	ERIZ_695
chr14	75213059	75233015	ERIZ_696
chr14	75318873	75353807	ERIZ_697
chr14	75370500	75472745	ERIZ_698
chr14	75642403	75771295	ERIZ_699
chr14	77374876	77555956	ERIZ_700
chr14	78078106	78130886	ERIZ_701
chr14	78411669	78437315	ERIZ_702
chr14	81875631	81946655	ERIZ_703
chr14	91273018	91314920	ERIZ_704
chr14	93578611	93643595	ERIZ_705
chr14	100066049	100144677	ERIZ_706
chr14	100592238	100697265	ERIZ_707
chr14	100745138	100821624	ERIZ_708
chr14	100991686	101306480	ERIZ_709
chr14	102169257	102226481	ERIZ_710
chr14	102390771	102439573	ERIZ_711
chr14	102504607	102598558	ERIZ_712
chr14	102769098	102782226	ERIZ_713
chr14	102955524	103062821	ERIZ_714
chr14	103218098	103262042	ERIZ_715
chr14	103386387	103400365	ERIZ_716
chr14	103511100	103668854	ERIZ_717
chr14	103681769	103708235	ERIZ_718
chr14	103743669	103859368	ERIZ_719
chr14	103980887	104029142	ERIZ_720
chr14	104070383	104102628	ERIZ_721
chr14	105110033	105292899	ERIZ_722
chr14	105308447	105336331	ERIZ_723
chr14	105352896	105466658	ERIZ_724
chr14	105477683	105694098	ERIZ_725
chr14	105918770	106008990	ERIZ_726
chr15	29107030	29150366	ERIZ_727
chr15	34392739	34415813	ERIZ_728
chr15	34625083	34671902	ERIZ_729
chr15	40336237	40465059	ERIZ_730
chr15	40518893	40682873	ERIZ_731
chr15	40695846	40893892	ERIZ_732
chr15	41035149	41277099	ERIZ_733
chr15	41417447	41463119	ERIZ_734
chr15	41474024	41524135	ERIZ_735
chr15	41701495	41713387	ERIZ_736
chr15	41793294	41926288	ERIZ_737
chr15	42110741	42218045	ERIZ_738
chr15	42257413	42464956	ERIZ_739
chr15	42648259	42710369	ERIZ_740
chr15	43206194	43234353	ERIZ_741
chr15	43386569	43434177	ERIZ_742
chr15	43488352	43624660	ERIZ_743
chr15	43911334	43928191	ERIZ_744
chr15	44010826	44028198	ERIZ_745
chr15	44060975	44094898	ERIZ_746
chr15	44954905	45114998	ERIZ_747
chr15	45369973	45449876	ERIZ_748
chr15	50510933	50573594	ERIZ_749
chr15	50656799	50719650	ERIZ_750
chr15	51055943	51181330	ERIZ_751
chr15	51905311	51991267	ERIZ_752
chr15	52017981	52057134	ERIZ_753
chr15	52277974	52315121	ERIZ_754
chr15	52358085	52411111	ERIZ_755
chr15	58624157	58701562	ERIZ_756
chr15	58721886	58879070	ERIZ_757
chr15	59033061	59065775	ERIZ_758
chr15	59231927	59285105	ERIZ_759
chr15	60680698	60707813	ERIZ_760
chr15	63369835	63413020	ERIZ_761
chr15	63451365	63498445	ERIZ_762
chr15	63608520	63708437	ERIZ_763
chr15	63721249	63804332	ERIZ_764
chr15	64110443	64240232	ERIZ_765
chr15	64300218	64368908	ERIZ_766
chr15	64664865	64685405	ERIZ_767
chr15	64989701	65242710	ERIZ_768
chr15	65277209	65296157	ERIZ_769
chr15	65321988	65396399	ERIZ_770
chr15	65469386	65740970	ERIZ_771
chr15	65799123	65834817	ERIZ_772
chr15	66081474	66170851	ERIZ_773
chr15	66641943	66669354	ERIZ_774
chr15	66845010	67021775	ERIZ_775
chr15	67045104	67371372	ERIZ_776
chr15	67816413	67839518	ERIZ_777
chr15	68102544	68238577	ERIZ_778
chr15	68293097	68339430	ERIZ_779
chr15	69230756	69332719	ERIZ_780
chr15	69345069	69454758	ERIZ_781
chr15	72445633	72487110	ERIZ_782
chr15	72518714	72537366	ERIZ_783
chr15	72548154	72602642	ERIZ_784
chr15	74588776	74748200	ERIZ_785
chr15	74986899	75201727	ERIZ_786
chr15	75218687	75545793	ERIZ_787
chr15	75592112	75655018	ERIZ_788
chr15	75875859	76149941	ERIZ_789
chr15	76590746	76653268	ERIZ_790
chr15	77251451	77337216	ERIZ_791
chr15	77352593	77408035	ERIZ_792
chr15	77790012	77946926	ERIZ_793
chr15	77971670	78302172	ERIZ_794
chr15	78348674	78442854	ERIZ_795
chr15	78462591	78578593	ERIZ_796
chr15	79223938	79316552	ERIZ_797
chr15	80221041	80290544	ERIZ_798
chr15	80300621	80341841	ERIZ_799
chr15	81276755	81400005	ERIZ_800
chr15	82239541	82351281	ERIZ_801
chr15	83314585	83403255	ERIZ_802
chr15	83424540	83486599	ERIZ_803
chr15	83505206	83565792	ERIZ_804
chr15	83724967	83795474	ERIZ_805
chr15	85106042	85169640	ERIZ_806
chr15	85245749	85299897	ERIZ_807
chr15	85353406	85536915	ERIZ_808
chr15	89387880	89655231	ERIZ_809
chr15	89730516	89796841	ERIZ_810
chr15	90188783	90230096	ERIZ_811
chr15	90263748	90383354	ERIZ_812
chr15	90435971	90557999	ERIZ_813
chr15	90632108	90756488	ERIZ_814
chr15	90793508	90935809	ERIZ_815
chr15	91051134	91080675	ERIZ_816
chr15	91171443	91249137	ERIZ_817
chr15	91333137	91477780	ERIZ_818
chr15	91563157	91605893	ERIZ_819
chr15	93328505	93435915	ERIZ_820
chr15	94754589	94772181	ERIZ_821
chr15	99939655	100050953	ERIZ_822
chr15	101596373	101716357	ERIZ_823
chr16	83342	249419	ERIZ_824
chr16	296701	494925	ERIZ_825
chr16	550693	907566	ERIZ_826
chr16	1023829	1414936	ERIZ_827
chr16	1447539	1588161	ERIZ_828
chr16	1921545	2297211	ERIZ_829
chr16	2400104	2481721	ERIZ_830
chr16	2731918	3249439	ERIZ_831
chr16	3582315	3635340	ERIZ_832
chr16	3762677	3783755	ERIZ_833
chr16	3921866	3986445	ERIZ_834
chr16	4162863	4416212	ERIZ_835
chr16	4453119	4477043	ERIZ_836
chr16	4560504	4677740	ERIZ_837
chr16	4774019	4858330	ERIZ_838
chr16	4939448	5012386	ERIZ_839
chr16	8951599	8991683	ERIZ_840
chr16	9049588	9127935	ERIZ_841
chr16	9139913	9193077	ERIZ_842
chr16	10411912	10477222	ERIZ_843
chr16	10982740	11003542	ERIZ_844
chr16	11237249	11512902	ERIZ_845
chr16	11689638	11770864	ERIZ_846
chr16	11879682	11936226	ERIZ_847
chr16	12002560	12021675	ERIZ_848
chr16	12037213	12072946	ERIZ_849
chr16	14050120	14167430	ERIZ_850
chr16	14370665	14405629	ERIZ_851
chr16	14416930	14502592	ERIZ_852
chr16	15048288	15066240	ERIZ_853
chr16	15584478	15702426	ERIZ_854
chr16	15942077	15953856	ERIZ_855
chr16	15976706	16060072	ERIZ_856
chr16	16242354	16292570	ERIZ_857
chr16	18942833	18996632	ERIZ_858
chr16	20934997	20976768	ERIZ_859
chr16	21522052	21587644	ERIZ_860
chr16	22179698	22232889	ERIZ_861
chr16	23690725	23871398	ERIZ_862
chr16	25015998	25107006	ERIZ_863
chr16	25197227	25254882	ERIZ_864
chr16	28502234	28557575	ERIZ_865
chr16	28599761	28633671	ERIZ_866
chr16	28925279	29046678	ERIZ_867
chr16	29300016	29333345	ERIZ_868
chr16	29606161	30200019	ERIZ_869
chr16	30346343	30740802	ERIZ_870
chr16	30761111	30860314	ERIZ_871
chr16	30889977	31290097	ERIZ_872
chr16	31335295	31374621	ERIZ_873
chr16	31409721	31448150	ERIZ_874
chr16	46761755	46808477	ERIZ_875
chr16	46861530	46924311	ERIZ_876
chr16	50146604	50190003	ERIZ_877
chr16	50272148	50287159	ERIZ_878
chr16	56885412	56955020	ERIZ_879
chr16	57066479	57143466	ERIZ_880
chr16	57275786	57352636	ERIZ_881
chr16	57501989	57790416	ERIZ_882
chr16	57824028	57897900	ERIZ_883
chr16	57916328	58037308	ERIZ_884
chr16	58059251	58151523	ERIZ_885
chr16	58657049	58724626	ERIZ_886
chr16	66720186	66759060	ERIZ_887
chr16	66785383	66830710	ERIZ_888
chr16	66852115	67076847	ERIZ_889
chr16	67187632	67263095	ERIZ_890
chr16	67313372	67365738	ERIZ_891
chr16	67389471	67588969	ERIZ_892
chr16	67665183	67720684	ERIZ_893
chr16	67814210	67914440	ERIZ_894
chr16	67948314	68078761	ERIZ_895
chr16	68745178	68762973	ERIZ_896
chr16	68781933	68809784	ERIZ_897
chr16	69406423	69468625	ERIZ_898
chr16	69513091	69602104	ERIZ_899
chr16	69769772	69816887	ERIZ_900
chr16	70183706	70200116	ERIZ_901
chr16	70310213	70352235	ERIZ_902
chr16	70446837	70521838	ERIZ_903
chr16	70610674	70703384	ERIZ_904
chr16	71869676	71892339	ERIZ_905
chr16	71970050	72041693	ERIZ_906
chr16	75000208	75057477	ERIZ_907
chr16	75197181	75329848	ERIZ_908
chr16	75493605	75605730	ERIZ_909
chr16	81416844	81525273	ERIZ_910
chr16	81724506	81825872	ERIZ_911
chr16	84181969	84239936	ERIZ_912
chr16	84526333	84751837	ERIZ_913
chr16	84831210	85245966	ERIZ_914
chr16	85326947	85584979	ERIZ_915
chr16	85710467	85802624	ERIZ_916
chr16	87530211	87736341	ERIZ_917
chr16	87780429	87891518	ERIZ_918
chr16	87904201	87916750	ERIZ_919
chr16	87928778	87995787	ERIZ_920
chr16	88350524	88362107	ERIZ_921
chr16	88439317	88656877	ERIZ_922
chr16	88676009	88943431	ERIZ_923
chr16	88982016	89306062	ERIZ_924
chr16	89587132	89800695	ERIZ_925
chr16	89963133	90078951	ERIZ_926
chr16	90094993	90172100	ERIZ_927
chr17	888895	909256	ERIZ_928
chr17	1144547	1234563	ERIZ_929
chr17	1296231	1318614	ERIZ_930
chr17	1562902	1688231	ERIZ_931
chr17	1799053	1854420	ERIZ_932
chr17	2418076	2493822	ERIZ_933
chr17	3574646	3595502	ERIZ_934
chr17	3627399	3686950	ERIZ_935
chr17	3736718	3922369	ERIZ_936
chr17	4267952	4331493	ERIZ_937
chr17	4399447	4429486	ERIZ_938
chr17	4471136	4580598	ERIZ_939
chr17	4617103	4745153	ERIZ_940
chr17	4787520	4813778	ERIZ_941
chr17	5157533	5181498	ERIZ_942
chr17	6844942	6868310	ERIZ_943
chr17	6908701	6940542	ERIZ_944
chr17	7141609	7367862	ERIZ_945
chr17	7428045	7497970	ERIZ_946
chr17	7508248	7566457	ERIZ_947
chr17	7599628	7646653	ERIZ_948
chr17	7942193	8141108	ERIZ_949
chr17	8186267	8350768	ERIZ_950
chr17	15786573	15833131	ERIZ_951
chr17	16245633	16295786	ERIZ_952
chr17	16887564	16961058	ERIZ_953
chr17	17179794	17209742	ERIZ_954
chr17	17529073	17603256	ERIZ_955
chr17	17732819	17754105	ERIZ_956
chr17	17861101	17920036	ERIZ_957
chr17	17977409	18161548	ERIZ_958
chr17	18271929	18286648	ERIZ_959
chr17	18835075	18928722	ERIZ_960
chr17	19140533	19154934	ERIZ_961
chr17	25650260	25815324	ERIZ_962
chr17	26219053	26372073	ERIZ_963
chr17	26541922	26644667	ERIZ_964
chr17	26697944	26754298	ERIZ_965
chr17	26791459	26882742	ERIZ_966
chr17	27000092	27080008	ERIZ_967
chr17	27156219	27246183	ERIZ_968
chr17	27476507	27583719	ERIZ_969
chr17	27619927	27704605	ERIZ_970
chr17	27887879	27912013	ERIZ_971
chr17	28517743	28577377	ERIZ_972
chr17	28623686	28717035	ERIZ_973
chr17	28859375	28916955	ERIZ_974
chr17	29143527	29163216	ERIZ_975
chr17	29245855	29263869	ERIZ_976
chr17	29378460	29420506	ERIZ_977
chr17	29714171	29827715	ERIZ_978
chr17	30217760	30263577	ERIZ_979
chr17	30425538	30471213	ERIZ_980
chr17	30560975	30679134	ERIZ_981
chr17	30729431	30777047	ERIZ_982
chr17	31185706	31341360	ERIZ_983
chr17	32167337	32274656	ERIZ_984
chr17	33866196	33926907	ERIZ_985
chr17	34047463	34136615	ERIZ_986
chr17	34195068	34272134	ERIZ_987
chr17	34967367	35020868	ERIZ_988
chr17	35031454	35043177	ERIZ_989
chr17	35206539	35309939	ERIZ_990
chr17	35695962	35768179	ERIZ_991
chr17	36427115	36450853	ERIZ_992
chr17	36471691	36518082	ERIZ_993
chr17	36550286	36641099	ERIZ_994
chr17	36683502	36880226	ERIZ_995
chr17	36954579	37129312	ERIZ_996
chr17	37157584	37193088	ERIZ_997
chr17	37262915	37415029	ERIZ_998
chr17	37605752	37622658	ERIZ_999
chr17	37718113	37838191	ERIZ_1000
chr17	37857376	37931851	ERIZ_1001
chr17	38019449	38292732	ERIZ_1002
chr17	38331768	38398333	ERIZ_1003
chr17	38489665	38546198	ERIZ_1004
chr17	38558252	38756354	ERIZ_1005
chr17	39632064	39730818	ERIZ_1006
chr17	39750666	40007733	ERIZ_1007
chr17	40060356	40130769	ERIZ_1008
chr17	40160519	40367003	ERIZ_1009
chr17	40513396	40633084	ERIZ_1010
chr17	40653753	40735487	ERIZ_1011
chr17	40750018	40871840	ERIZ_1012
chr17	40881879	41104645	ERIZ_1013
chr17	41615505	41663073	ERIZ_1014
chr17	41921048	41961481	ERIZ_1015
chr17	41972744	42080298	ERIZ_1016
chr17	42142659	42477068	ERIZ_1017
chr17	42578666	42689606	ERIZ_1018
chr17	42764837	42795303	ERIZ_1019
chr17	42806326	42883434	ERIZ_1020
chr17	42901888	42923098	ERIZ_1021
chr17	42963412	43101289	ERIZ_1022
chr17	43213133	43352224	ERIZ_1023
chr17	43369583	43496731	ERIZ_1024
chr17	44056280	44091715	ERIZ_1025
chr17	44315692	44369582	ERIZ_1026
chr17	44828367	45014353	ERIZ_1027
chr17	45168815	45193383	ERIZ_1028
chr17	45212674	45234848	ERIZ_1029
chr17	45247905	45397515	ERIZ_1030
chr17	45569684	45598287	ERIZ_1031
chr17	45761579	46149563	ERIZ_1032
chr17	46292565	46331961	ERIZ_1033
chr17	46485728	46641539	ERIZ_1034
chr17	46861737	46911792	ERIZ_1035
chr17	47002641	47085314	ERIZ_1036
chr17	47281164	47346689	ERIZ_1037
chr17	47434806	47493150	ERIZ_1038
chr17	47508575	47604923	ERIZ_1039
chr17	47617502	47670469	ERIZ_1040
chr17	47749172	47784068	ERIZ_1041
chr17	47821936	47876897	ERIZ_1042
chr17	47926371	48518772	ERIZ_1043
chr17	48570691	48801777	ERIZ_1044
chr17	48835571	49045743	ERIZ_1045
chr17	49180146	49246483	ERIZ_1046
chr17	54945010	54973187	ERIZ_1047
chr17	54985268	55004909	ERIZ_1048
chr17	55030781	55168765	ERIZ_1049
chr17	55308324	55343575	ERIZ_1050
chr17	55782888	55867932	ERIZ_1051
chr17	55915983	55963835	ERIZ_1052
chr17	56002824	56055058	ERIZ_1053
chr17	56112192	56172152	ERIZ_1054
chr17	56253786	56281035	ERIZ_1055
chr17	56337370	56527082	ERIZ_1056
chr17	56716355	56771636	ERIZ_1057
chr17	57365640	57416533	ERIZ_1058
chr17	57482453	57527342	ERIZ_1059
chr17	57922745	57945539	ERIZ_1060
chr17	58041845	58052850	ERIZ_1061
chr17	58112686	58188434	ERIZ_1062
chr17	58203819	58252943	ERIZ_1063
chr17	58459424	58527217	ERIZ_1064
chr17	58614484	58681414	ERIZ_1065
chr17	60001315	60012037	ERIZ_1066
chr17	60133042	60243259	ERIZ_1067
chr17	60255227	60276223	ERIZ_1068
chr17	60532145	60546028	ERIZ_1069
chr17	60768982	60793768	ERIZ_1070
chr17	61485690	61633753	ERIZ_1071
chr17	61682291	61714782	ERIZ_1072
chr17	61900599	62122544	ERIZ_1073
chr17	62330575	62410472	ERIZ_1074
chr17	62666459	62729611	ERIZ_1075
chr17	62970275	62985915	ERIZ_1076
chr17	64245292	64303217	ERIZ_1077
chr17	65239654	65332288	ERIZ_1078
chr17	65359947	65378614	ERIZ_1079
chr17	65751008	65835170	ERIZ_1080
chr17	65989778	66033775	ERIZ_1081
chr17	71240673	71288681	ERIZ_1082
chr17	71300473	71379770	ERIZ_1083
chr17	72236435	72472077	ERIZ_1084
chr17	72839507	73137073	ERIZ_1085
chr17	73166084	73232439	ERIZ_1086
chr17	73378912	73472817	ERIZ_1087
chr17	73537823	73630899	ERIZ_1088
chr17	73683730	73924386	ERIZ_1089
chr17	73979632	74165430	ERIZ_1090
chr17	74222075	74280959	ERIZ_1091
chr17	74341385	74367626	ERIZ_1092
chr17	74423458	74706686	ERIZ_1093
chr17	74806928	74863272	ERIZ_1094
chr17	75035142	75161344	ERIZ_1095
chr17	75214154	75297104	ERIZ_1096
chr17	76097674	76473309	ERIZ_1097
chr17	76597585	76666490	ERIZ_1098
chr17	76830650	76978373	ERIZ_1099
chr17	77686440	77921789	ERIZ_1100
chr17	78029029	78106131	ERIZ_1101
chr17	78122503	78245736	ERIZ_1102
chr17	78387287	78527717	ERIZ_1103
chr17	78911376	79526556	ERIZ_1104
chr17	79572870	79709212	ERIZ_1105
chr17	79758850	79828153	ERIZ_1106
chr17	79844984	80078650	ERIZ_1107
chr17	80135155	80495672	ERIZ_1108
chr17	80600318	80699258	ERIZ_1109
chr17	80977971	81153258	ERIZ_1110
chr18	613960	654198	ERIZ_1111
chr18	812488	858722	ERIZ_1112
chr18	2614494	2657514	ERIZ_1113
chr18	2867720	2915597	ERIZ_1114
chr18	3021400	3063917	ERIZ_1115
chr18	3577024	3671942	ERIZ_1116
chr18	8890463	8901960	ERIZ_1117
chr18	8936858	9108252	ERIZ_1118
chr18	9627267	9717992	ERIZ_1119
chr18	9851892	9923065	ERIZ_1120
chr18	11909058	11984621	ERIZ_1121
chr18	12268222	12312435	ERIZ_1122
chr18	12361568	12424819	ERIZ_1123
chr18	12889924	12948615	ERIZ_1124
chr18	19177628	19195470	ERIZ_1125
chr18	19293587	19316537	ERIZ_1126
chr18	21015651	21041901	ERIZ_1127
chr18	21063598	21089083	ERIZ_1128
chr18	43726678	43755789	ERIZ_1129
chr18	46363591	46583039	ERIZ_1130
chr18	56209709	56330529	ERIZ_1131
chr19	259355	297396	ERIZ_1132
chr19	333916	900538	ERIZ_1133
chr19	972739	1592309	ERIZ_1134
chr19	1605364	2558052	ERIZ_1135
chr19	2687905	2756363	ERIZ_1136
chr19	2856724	2894400	ERIZ_1137
chr19	2943700	3388155	ERIZ_1138
chr19	3442541	3882337	ERIZ_1139
chr19	3906203	3952409	ERIZ_1140
chr19	3974891	4335880	ERIZ_1141
chr19	4438763	4678081	ERIZ_1142
chr19	4715043	4936901	ERIZ_1143
chr19	5151946	5206172	ERIZ_1144
chr19	5724204	5900631	ERIZ_1145
chr19	6099941	6149803	ERIZ_1146
chr19	6160555	6177296	ERIZ_1147
chr19	6373351	6430554	ERIZ_1148
chr19	6440789	6779360	ERIZ_1149
chr19	7533517	7607425	ERIZ_1150
chr19	7641348	7764897	ERIZ_1151
chr19	7872463	7981186	ERIZ_1152
chr19	8086855	8285440	ERIZ_1153
chr19	8312812	8336678	ERIZ_1154
chr19	8366291	8436773	ERIZ_1155
chr19	8460148	8526893	ERIZ_1156
chr19	8540427	8605503	ERIZ_1157
chr19	8738223	8795223	ERIZ_1158
chr19	10139148	10228466	ERIZ_1159
chr19	10294079	10538635	ERIZ_1160
chr19	10607556	10768432	ERIZ_1161
chr19	10787609	10830923	ERIZ_1162
chr19	10939266	11100066	ERIZ_1163
chr19	11168596	11221806	ERIZ_1164
chr19	11255105	11285486	ERIZ_1165
chr19	11346834	11759763	ERIZ_1166
chr19	12827383	12955917	ERIZ_1167
chr19	12968173	13159441	ERIZ_1168
chr19	13254519	13371139	ERIZ_1169
chr19	13882469	14214156	ERIZ_1170
chr19	14340692	14657260	ERIZ_1171
chr19	15284459	15335846	ERIZ_1172
chr19	16160717	16191422	ERIZ_1173
chr19	16219256	16285009	ERIZ_1174
chr19	16349735	16459564	ERIZ_1175
chr19	16554944	16634936	ERIZ_1176
chr19	16986351	17026848	ERIZ_1177
chr19	17319194	17506558	ERIZ_1178
chr19	17540155	17754070	ERIZ_1179
chr19	17781656	17847379	ERIZ_1180
chr19	17903410	18217045	ERIZ_1181
chr19	18300404	18573221	ERIZ_1182
chr19	18593730	18821320	ERIZ_1183
chr19	18869884	18973323	ERIZ_1184
chr19	19002999	19121694	ERIZ_1185
chr19	19216115	19398311	ERIZ_1186
chr19	19443064	19522942	ERIZ_1187
chr19	29039774	29085426	ERIZ_1188
chr19	30096233	30189803	ERIZ_1189
chr19	30348555	30432849	ERIZ_1190
chr19	33542874	33573782	ERIZ_1191
chr19	33629435	33642893	ERIZ_1192
chr19	34726482	34762311	ERIZ_1193
chr19	34847517	34859927	ERIZ_1194
chr19	35457331	35487761	ERIZ_1195
chr19	35542476	36056546	ERIZ_1196
chr19	36148748	36226630	ERIZ_1197
chr19	36262611	36507384	ERIZ_1198
chr19	36603400	36642559	ERIZ_1199
chr19	38703808	38951132	ERIZ_1200
chr19	39062785	39136179	ERIZ_1201
chr19	39202405	39404701	ERIZ_1202
chr19	39465049	39502392	ERIZ_1203
chr19	39520544	39547250	ERIZ_1204
chr19	39572582	39612203	ERIZ_1205
chr19	39671189	39811194	ERIZ_1206
chr19	39870162	40012448	ERIZ_1207
chr19	40717774	40748415	ERIZ_1208
chr19	40861425	41062112	ERIZ_1209
chr19	41092327	41202121	ERIZ_1210
chr19	41348967	41419243	ERIZ_1211
chr19	41671670	41750287	ERIZ_1212
chr19	42330006	42696907	ERIZ_1213
chr19	42726222	42938401	ERIZ_1214
chr19	43932835	43985147	ERIZ_1215
chr19	44059085	44099975	ERIZ_1216
chr19	44135388	44258795	ERIZ_1217
chr19	45073099	45123368	ERIZ_1218
chr19	45183061	45345904	ERIZ_1219
chr19	45402824	45550076	ERIZ_1220
chr19	45638404	45769580	ERIZ_1221
chr19	45793048	45887215	ERIZ_1222
chr19	45905324	46018837	ERIZ_1223
chr19	46049873	46198311	ERIZ_1224
chr19	46213692	46499621	ERIZ_1225
chr19	46681525	46816732	ERIZ_1226
chr19	46910771	46959304	ERIZ_1227
chr19	46983504	47002852	ERIZ_1228
chr19	47100161	47196200	ERIZ_1229
chr19	47258016	47371093	ERIZ_1230
chr19	47493763	47657243	ERIZ_1231
chr19	47708273	47997190	ERIZ_1232
chr19	48008486	48124076	ERIZ_1233
chr19	48193336	48234671	ERIZ_1234
chr19	48265880	48406739	ERIZ_1235
chr19	48762624	48905956	ERIZ_1236
chr19	49003061	49319981	ERIZ_1237
chr19	49338563	49630454	ERIZ_1238
chr19	49865845	50120378	ERIZ_1239
chr19	50174464	50501505	ERIZ_1240
chr19	50541420	50591411	ERIZ_1241
chr19	50637344	50711651	ERIZ_1242
chr19	50782711	50813624	ERIZ_1243
chr19	50911509	51023605	ERIZ_1244
chr19	51038478	51112275	ERIZ_1245
chr19	51127810	51390161	ERIZ_1246
chr19	51473442	51755315	ERIZ_1247
chr19	51766685	52080959	ERIZ_1248
chr19	52217341	52304377	ERIZ_1249
chr19	55391531	55502912	ERIZ_1250
chr19	55647025	56132844	ERIZ_1251
chr19	56606620	56704997	ERIZ_1252
chr19	59002382	59098241	ERIZ_1253
chr2	3609620	3629913	ERIZ_1254
chr2	6964294	7069738	ERIZ_1255
chr2	8717802	8812301	ERIZ_1256
chr2	9231693	9359212	ERIZ_1257
chr2	9703873	9716092	ERIZ_1258
chr2	9759609	9988121	ERIZ_1259
chr2	10076316	10102788	ERIZ_1260
chr2	10130406	10249813	ERIZ_1261
chr2	10326299	10455072	ERIZ_1262
chr2	10559242	10702216	ERIZ_1263
chr2	11478036	11553343	ERIZ_1264
chr2	11826124	11885729	ERIZ_1265
chr2	15691072	15744242	ERIZ_1266
chr2	16843224	16941255	ERIZ_1267
chr2	20202393	20215096	ERIZ_1268
chr2	20249685	20440654	ERIZ_1269
chr2	20548533	20831600	ERIZ_1270
chr2	24580295	24722885	ERIZ_1271
chr2	24994531	25021111	ERIZ_1272
chr2	25133835	25167112	ERIZ_1273
chr2	26095375	26154840	ERIZ_1274
chr2	26178117	26268995	ERIZ_1275
chr2	26509440	26564156	ERIZ_1276
chr2	26629840	26757093	ERIZ_1277
chr2	26938089	26996096	ERIZ_1278
chr2	27133820	27221432	ERIZ_1279
chr2	27272857	27425275	ERIZ_1280
chr2	27454006	27548188	ERIZ_1281
chr2	27621861	27689357	ERIZ_1282
chr2	27702825	27804048	ERIZ_1283
chr2	28545106	28632211	ERIZ_1284
chr2	28801256	28940951	ERIZ_1285
chr2	32253037	32292980	ERIZ_1286
chr2	32459231	32514816	ERIZ_1287
chr2	38602145	38686535	ERIZ_1288
chr2	38726452	38777726	ERIZ_1289
chr2	38815689	38910668	ERIZ_1290
chr2	38970636	39026265	ERIZ_1291
chr2	39342782	39411540	ERIZ_1292
chr2	42294727	42400185	ERIZ_1293
chr2	43008946	43039229	ERIZ_1294
chr2	43049567	43461760	ERIZ_1295
chr2	45833802	45894248	ERIZ_1296
chr2	46408114	46531993	ERIZ_1297
chr2	46613134	46741073	ERIZ_1298
chr2	47027128	47130193	ERIZ_1299
chr2	47287383	47373992	ERIZ_1300
chr2	47399703	47632231	ERIZ_1301
chr2	54288012	54336504	ERIZ_1302
chr2	55276993	55397533	ERIZ_1303
chr2	55642235	55731195	ERIZ_1304
chr2	61032347	61095849	ERIZ_1305
chr2	61351454	61413176	ERIZ_1306
chr2	62388073	62431461	ERIZ_1307
chr2	62491210	62552560	ERIZ_1308
chr2	64818517	64854703	ERIZ_1309
chr2	64975288	65182023	ERIZ_1310
chr2	65353239	65430801	ERIZ_1311
chr2	65772246	65794708	ERIZ_1312
chr2	68498106	68523462	ERIZ_1313
chr2	68543899	68676558	ERIZ_1314
chr2	69661494	69694305	ERIZ_1315
chr2	69879671	69983913	ERIZ_1316
chr2	70157713	70221998	ERIZ_1317
chr2	70289312	70389033	ERIZ_1318
chr2	70416908	70432100	ERIZ_1319
chr2	70465334	70503176	ERIZ_1320
chr2	71283983	71335221	ERIZ_1321
chr2	71371266	71419322	ERIZ_1322
chr2	73332658	73442986	ERIZ_1323
chr2	74098684	74161670	ERIZ_1324
chr2	74335448	74379588	ERIZ_1325
chr2	74401109	74536349	ERIZ_1326
chr2	74603699	74848384	ERIZ_1327
chr2	74858932	74877406	ERIZ_1328
chr2	85611897	85836957	ERIZ_1329
chr2	86118997	86255796	ERIZ_1330
chr2	96747657	96837038	ERIZ_1331
chr2	96961028	97003073	ERIZ_1332
chr2	97299963	97437085	ERIZ_1333
chr2	97521445	97636521	ERIZ_1334
chr2	98206851	98217860	ERIZ_1335
chr2	98233752	98280239	ERIZ_1336
chr2	106022073	106078304	ERIZ_1337
chr2	111427685	111508185	ERIZ_1338
chr2	112372685	112393674	ERIZ_1339
chr2	112409955	112426952	ERIZ_1340
chr2	112640167	112667259	ERIZ_1341
chr2	112774919	112822819	ERIZ_1342
chr2	113357252	113510701	ERIZ_1343
chr2	120133815	120163196	ERIZ_1344
chr2	120946918	121033077	ERIZ_1345
chr2	122437487	122506453	ERIZ_1346
chr2	127874455	127920721	ERIZ_1347
chr2	128141730	128202135	ERIZ_1348
chr2	128282834	128348476	ERIZ_1349
chr2	128567288	128601914	ERIZ_1350
chr2	128648735	128692347	ERIZ_1351
chr2	131841460	131872665	ERIZ_1352
chr2	136544166	136581893	ERIZ_1353
chr2	145091855	145141124	ERIZ_1354
chr2	158743230	158805536	ERIZ_1355
chr2	169815092	169960954	ERIZ_1356
chr2	170428108	170443719	ERIZ_1357
chr2	170514080	170590531	ERIZ_1358
chr2	170948427	171206894	ERIZ_1359
chr2	172014328	172113322	ERIZ_1360
chr2	172361764	172381192	ERIZ_1361
chr2	172744136	172781112	ERIZ_1362
chr2	172939717	172982783	ERIZ_1363
chr2	174861015	174928940	ERIZ_1364
chr2	178023071	178065197	ERIZ_1365
chr2	190341311	190423472	ERIZ_1366
chr2	190444068	190527309	ERIZ_1367
chr2	191180395	191203696	ERIZ_1368
chr2	191231953	191283638	ERIZ_1369
chr2	191441055	191506841	ERIZ_1370
chr2	191875272	191912550	ERIZ_1371
chr2	192424046	192541259	ERIZ_1372
chr2	197033914	197126024	ERIZ_1373
chr2	198290324	198320124	ERIZ_1374
chr2	201625683	201671630	ERIZ_1375
chr2	201691047	201718450	ERIZ_1376
chr2	202028820	202099209	ERIZ_1377
chr2	203099577	203131010	ERIZ_1378
chr2	203185304	203242600	ERIZ_1379
chr2	203446675	203504339	ERIZ_1380
chr2	203858921	203885229	ERIZ_1381
chr2	208493106	208527206	ERIZ_1382
chr2	208537720	208578753	ERIZ_1383
chr2	208623704	208693788	ERIZ_1384
chr2	208889174	208916838	ERIZ_1385
chr2	216945261	216980839	ERIZ_1386
chr2	217720815	217737573	ERIZ_1387
chr2	217946056	217958883	ERIZ_1388
chr2	219112733	219320658	ERIZ_1389
chr2	219458420	219511566	ERIZ_1390
chr2	219638239	219933385	ERIZ_1391
chr2	220024138	220554386	ERIZ_1392
chr2	223669717	223735556	ERIZ_1393
chr2	231478290	231584707	ERIZ_1394
chr2	232035466	232082523	ERIZ_1395
chr2	232223877	232297489	ERIZ_1396
chr2	232313599	232356838	ERIZ_1397
chr2	232368132	232598874	ERIZ_1398
chr2	233448681	233507630	ERIZ_1399
chr2	233532509	233569223	ERIZ_1400
chr2	233874965	233934294	ERIZ_1401
chr2	234097488	234175564	ERIZ_1402
chr2	234197760	234273300	ERIZ_1403
chr2	236346461	236420488	ERIZ_1404
chr2	238775587	238879826	ERIZ_1405
chr2	238989502	239231949	ERIZ_1406
chr2	241539292	241753682	ERIZ_1407
chr2	242115866	242178144	ERIZ_1408
chr2	242416977	242525303	ERIZ_1409
chr2	242678516	242855527	ERIZ_1410
chr20	214794	422932	ERIZ_1411
chr20	435186	460802	ERIZ_1412
chr20	511528	746794	ERIZ_1413
chr20	1143899	1317279	ERIZ_1414
chr20	1357620	1411479	ERIZ_1415
chr20	1443374	1486725	ERIZ_1416
chr20	2709637	2840382	ERIZ_1417
chr20	3011315	3110642	ERIZ_1418
chr20	3127030	3151190	ERIZ_1419
chr20	3200079	3241658	ERIZ_1420
chr20	3385932	3456656	ERIZ_1421
chr20	3622331	3820334	ERIZ_1422
chr20	3973676	4156252	ERIZ_1423
chr20	5588642	5737269	ERIZ_1424
chr20	6021037	6053212	ERIZ_1425
chr20	17863880	17921608	ERIZ_1426
chr20	22990019	23255885	ERIZ_1427
chr20	25358536	25400451	ERIZ_1428
chr20	30146484	30267635	ERIZ_1429
chr20	30291917	30343971	ERIZ_1430
chr20	30397667	30629057	ERIZ_1431
chr20	30765230	30875282	ERIZ_1432
chr20	30914792	30949447	ERIZ_1433
chr20	31134350	31396402	ERIZ_1434
chr20	32010181	32096859	ERIZ_1435
chr20	32234457	32414943	ERIZ_1436
chr20	32689412	32779636	ERIZ_1437
chr20	32864028	32958343	ERIZ_1438
chr20	33259233	33309728	ERIZ_1439
chr20	33402564	33465492	ERIZ_1440
chr20	33525781	33606172	ERIZ_1441
chr20	33675153	33700112	ERIZ_1442
chr20	33717440	33904695	ERIZ_1443
chr20	33985203	34061530	ERIZ_1444
chr20	34084278	34210205	ERIZ_1445
chr20	34320187	34373365	ERIZ_1446
chr20	34541460	34711135	ERIZ_1447
chr20	35224820	35278531	ERIZ_1448
chr20	35464843	35528567	ERIZ_1449
chr20	35565389	35618599	ERIZ_1450
chr20	35721696	35813480	ERIZ_1451
chr20	35875399	36023437	ERIZ_1452
chr20	36038051	36084385	ERIZ_1453
chr20	36721180	36857248	ERIZ_1454
chr20	37041687	37118883	ERIZ_1455
chr20	37207541	37372997	ERIZ_1456
chr20	37406133	37446170	ERIZ_1457
chr20	39594100	39669602	ERIZ_1458
chr20	39939771	40037473	ERIZ_1459
chr20	40240368	40327453	ERIZ_1460
chr20	42173940	42228750	ERIZ_1461
chr20	42279089	42295583	ERIZ_1462
chr20	43144690	43177278	ERIZ_1463
chr20	43261811	43353879	ERIZ_1464
chr20	43964755	44002415	ERIZ_1465
chr20	44414050	44488559	ERIZ_1466
chr20	44500904	44694381	ERIZ_1467
chr20	45959544	46139915	ERIZ_1468
chr20	47793955	47849005	ERIZ_1469
chr20	47906862	47957515	ERIZ_1470
chr20	48194856	48254217	ERIZ_1471
chr20	48327092	48439295	ERIZ_1472
chr20	48504497	48570020	ERIZ_1473
chr20	48580373	48709896	ERIZ_1474
chr20	48736719	49146158	ERIZ_1475
chr20	49277937	49502147	ERIZ_1476
chr20	52237541	52278529	ERIZ_1477
chr20	55951546	56076542	ERIZ_1478
chr20	56098242	56185523	ERIZ_1479
chr20	60624190	60711598	ERIZ_1480
chr20	60761445	60856845	ERIZ_1481
chr20	60871917	61091604	ERIZ_1482
chr20	61141238	61213510	ERIZ_1483
chr20	61263169	61524073	ERIZ_1484
chr20	61847644	61940381	ERIZ_1485
chr20	62058678	62311826	ERIZ_1486
chr20	62423911	62511126	ERIZ_1487
chr20	62653746	62756944	ERIZ_1488
chr21	15811494	15858829	ERIZ_1489
chr21	15951888	16053654	ERIZ_1490
chr21	30361289	30381570	ERIZ_1491
chr21	34560867	34614524	ERIZ_1492
chr21	34654923	34705653	ERIZ_1493
chr21	34727571	34791351	ERIZ_1494
chr21	34839833	34887796	ERIZ_1495
chr21	35202176	35297603	ERIZ_1496
chr21	37489174	37505578	ERIZ_1497
chr21	37660929	37706299	ERIZ_1498
chr21	38351484	38438527	ERIZ_1499
chr21	38638237	38738650	ERIZ_1500
chr21	38912063	38973794	ERIZ_1501
chr21	40677953	40776780	ERIZ_1502
chr21	43763033	43964800	ERIZ_1503
chr21	43996599	44102046	ERIZ_1504
chr21	44333238	44413732	ERIZ_1505
chr21	44456336	44525614	ERIZ_1506
chr21	44557551	44617811	ERIZ_1507
chr21	44714929	44831217	ERIZ_1508
chr21	45101471	45324802	ERIZ_1509
chr21	45369639	45459083	ERIZ_1510
chr21	45547233	45763043	ERIZ_1511
chr21	46215393	46497187	ERIZ_1512
chr21	46639182	46765310	ERIZ_1513
chr21	46926696	47017241	ERIZ_1514
chr21	47998653	48064718	ERIZ_1515
chr21	48085032	48102412	ERIZ_1516
chr22	18026942	18078219	ERIZ_1517
chr22	18217939	18302420	ERIZ_1518
chr22	18496164	18575255	ERIZ_1519
chr22	18937328	19038410	ERIZ_1520
chr22	19068199	19198894	ERIZ_1521
chr22	19502661	19908399	ERIZ_1522
chr22	19929134	20312430	ERIZ_1523
chr22	20708097	20822099	ERIZ_1524
chr22	20835637	21062739	ERIZ_1525
chr22	21210703	21465471	ERIZ_1526
chr22	21746759	21760529	ERIZ_1527
chr22	21792206	21812666	ERIZ_1528
chr22	21909098	22129764	ERIZ_1529
chr22	22193776	22439507	ERIZ_1530
chr22	22820271	22836214	ERIZ_1531
chr22	22855975	22976375	ERIZ_1532
chr22	23740917	23775613	ERIZ_1533
chr22	23799088	23957109	ERIZ_1534
chr22	24038337	24135790	ERIZ_1535
chr22	24164166	24212775	ERIZ_1536
chr22	24251471	24274079	ERIZ_1537
chr22	24335138	24433475	ERIZ_1538
chr22	24575127	24645142	ERIZ_1539
chr22	24658011	24668451	ERIZ_1540
chr22	24834953	24948103	ERIZ_1541
chr22	24964989	24998782	ERIZ_1542
chr22	25074152	25156544	ERIZ_1543
chr22	25799330	25819469	ERIZ_1544
chr22	26780919	26834511	ERIZ_1545
chr22	26965920	27091182	ERIZ_1546
chr22	29146120	29183428	ERIZ_1547
chr22	29223461	29282888	ERIZ_1548
chr22	29454986	29479641	ERIZ_1549
chr22	29532313	29573415	ERIZ_1550
chr22	29691207	29715659	ERIZ_1551
chr22	29770144	29879674	ERIZ_1552
chr22	29969650	30006435	ERIZ_1553
chr22	30082593	30164569	ERIZ_1554
chr22	30224238	30284872	ERIZ_1555
chr22	30603779	30684053	ERIZ_1556
chr22	30816668	30888972	ERIZ_1557
chr22	30938557	30978269	ERIZ_1558
chr22	31057660	31103230	ERIZ_1559
chr22	31256707	31268630	ERIZ_1560
chr22	31383965	31465535	ERIZ_1561
chr22	31475805	31571064	ERIZ_1562
chr22	31728001	31797265	ERIZ_1563
chr22	32301352	32385803	ERIZ_1564
chr22	35729416	35821118	ERIZ_1565
chr22	36099210	36112278	ERIZ_1566
chr22	36420711	36468172	ERIZ_1567
chr22	36507182	36671856	ERIZ_1568
chr22	36758732	36886680	ERIZ_1569
chr22	37456159	37525648	ERIZ_1570
chr22	37538637	37747034	ERIZ_1571
chr22	37857624	38022768	ERIZ_1572
chr22	38059864	38230634	ERIZ_1573
chr22	38287318	38323804	ERIZ_1574
chr22	38376072	38507312	ERIZ_1575
chr22	38548690	38612707	ERIZ_1576
chr22	38665392	38748503	ERIZ_1577
chr22	38796576	38871110	ERIZ_1578
chr22	39144257	39258844	ERIZ_1579
chr22	39340137	39368711	ERIZ_1580
chr22	39440921	39531743	ERIZ_1581
chr22	39564543	39977954	ERIZ_1582
chr22	40366679	40444563	ERIZ_1583
chr22	41016251	41156007	ERIZ_1584
chr22	41377872	41390456	ERIZ_1585
chr22	41587526	41709961	ERIZ_1586
chr22	41734132	41819659	ERIZ_1587
chr22	41907608	41995480	ERIZ_1588
chr22	42101103	42192325	ERIZ_1589
chr22	42292282	42332956	ERIZ_1590
chr22	42358774	42395334	ERIZ_1591
chr22	42714989	42962496	ERIZ_1592
chr22	43039744	43099208	ERIZ_1593
chr22	43121116	43171602	ERIZ_1594
chr22	43408561	43450675	ERIZ_1595
chr22	43481083	43687494	ERIZ_1596
chr22	46367770	46560031	ERIZ_1597
chr22	46921361	46996716	ERIZ_1598
chr22	47104166	47176213	ERIZ_1599
chr22	50208005	50258626	ERIZ_1600
chr22	50296687	50364930	ERIZ_1601
chr22	50414577	50507064	ERIZ_1602
chr22	50521096	50538496	ERIZ_1603
chr22	50579586	50635161	ERIZ_1604
chr22	50746165	50763949	ERIZ_1605
chr22	50875939	51026781	ERIZ_1606
chr22	51042952	51061423	ERIZ_1607
chr3	4493559	4554059	ERIZ_1608
chr3	4903461	5176677	ERIZ_1609
chr3	9736356	9838049	ERIZ_1610
chr3	9873762	9993621	ERIZ_1611
chr3	10145258	10235543	ERIZ_1612
chr3	12699817	12849710	ERIZ_1613
chr3	12869910	12956688	ERIZ_1614
chr3	13020330	13138080	ERIZ_1615
chr3	13304973	13362104	ERIZ_1616
chr3	13429895	13619719	ERIZ_1617
chr3	13651254	13711367	ERIZ_1618
chr3	14252040	14455782	ERIZ_1619
chr3	15358251	15444288	ERIZ_1620
chr3	20035440	20086622	ERIZ_1621
chr3	23965278	23990268	ERIZ_1622
chr3	32402631	32457576	ERIZ_1623
chr3	32609066	32722937	ERIZ_1624
chr3	32977030	33032385	ERIZ_1625
chr3	33128441	33165221	ERIZ_1626
chr3	33759372	33829483	ERIZ_1627
chr3	36952243	37019220	ERIZ_1628
chr3	37227564	37295062	ERIZ_1629
chr3	38021481	38113553	ERIZ_1630
chr3	38124672	38215640	ERIZ_1631
chr3	39154686	39253542	ERIZ_1632
chr3	42706067	42808496	ERIZ_1633
chr3	42842206	42881735	ERIZ_1634
chr3	45048283	45302029	ERIZ_1635
chr3	45587826	45660495	ERIZ_1636
chr3	46528953	46582511	ERIZ_1637
chr3	47253337	47319809	ERIZ_1638
chr3	47386085	47438748	ERIZ_1639
chr3	47536308	47626394	ERIZ_1640
chr3	47813668	47862244	ERIZ_1641
chr3	48142042	48204116	ERIZ_1642
chr3	48218127	48283038	ERIZ_1643
chr3	48536979	48559750	ERIZ_1644
chr3	48572317	48684755	ERIZ_1645
chr3	48742638	48780323	ERIZ_1646
chr3	48918023	48958493	ERIZ_1647
chr3	49016256	49068645	ERIZ_1648
chr3	49145586	49283613	ERIZ_1649
chr3	49376253	49394302	ERIZ_1650
chr3	49446487	49532044	ERIZ_1651
chr3	49565357	49611310	ERIZ_1652
chr3	49809662	49979250	ERIZ_1653
chr3	50145874	50341631	ERIZ_1654
chr3	50379551	50477270	ERIZ_1655
chr3	50499812	50667297	ERIZ_1656
chr3	51532779	51577600	ERIZ_1657
chr3	51986889	52137034	ERIZ_1658
chr3	52156957	52285046	ERIZ_1659
chr3	52374568	52576833	ERIZ_1660
chr3	52799185	52880661	ERIZ_1661
chr3	53074134	53129173	ERIZ_1662
chr3	53142860	53237747	ERIZ_1663
chr3	53252041	53310752	ERIZ_1664
chr3	57676294	57744836	ERIZ_1665
chr3	57924455	58008517	ERIZ_1666
chr3	58152877	58225758	ERIZ_1667
chr3	69733912	69805176	ERIZ_1668
chr3	72133849	72227974	ERIZ_1669
chr3	72317434	72405198	ERIZ_1670
chr3	101225739	101278727	ERIZ_1671
chr3	107816243	107842648	ERIZ_1672
chr3	119306490	119358248	ERIZ_1673
chr3	124269691	124310688	ERIZ_1674
chr3	124600159	124627596	ERIZ_1675
chr3	125096404	125139519	ERIZ_1676
chr3	126681864	126720714	ERIZ_1677
chr3	128099866	128311525	ERIZ_1678
chr3	128376005	128454676	ERIZ_1679
chr3	128650582	128806597	ERIZ_1680
chr3	128914107	128969862	ERIZ_1681
chr3	129022546	129126555	ERIZ_1682
chr3	129218745	129358175	ERIZ_1683
chr3	133600836	133641934	ERIZ_1684
chr3	135914603	135970777	ERIZ_1685
chr3	136481802	136539939	ERIZ_1686
chr3	138551853	138663446	ERIZ_1687
chr3	138988400	139049882	ERIZ_1688
chr3	141022841	141088186	ERIZ_1689
chr3	141168956	141210215	ERIZ_1690
chr3	141564086	141581605	ERIZ_1691
chr3	142793113	142803216	ERIZ_1692
chr3	151925798	151956913	ERIZ_1693
chr3	155517742	155533679	ERIZ_1694
chr3	156791361	156855522	ERIZ_1695
chr3	169898127	169928717	ERIZ_1696
chr3	170034222	170074630	ERIZ_1697
chr3	171184265	171308168	ERIZ_1698
chr3	171538382	171553662	ERIZ_1699
chr3	171723686	171757014	ERIZ_1700
chr3	178790901	178836462	ERIZ_1701
chr3	178980399	179043498	ERIZ_1702
chr3	182425684	182515254	ERIZ_1703
chr3	183141252	183207876	ERIZ_1704
chr3	183270446	183350814	ERIZ_1705
chr3	183404067	183418379	ERIZ_1706
chr3	183600185	183636868	ERIZ_1707
chr3	183785117	183802484	ERIZ_1708
chr3	183917981	184042225	ERIZ_1709
chr3	185272530	185304963	ERIZ_1710
chr3	185558420	185626252	ERIZ_1711
chr3	185659167	185675823	ERIZ_1712
chr3	186541788	186659362	ERIZ_1713
chr3	193480836	193629862	ERIZ_1714
chr3	193781104	193834065	ERIZ_1715
chr3	193864279	193923038	ERIZ_1716
chr3	193935844	194005017	ERIZ_1717
chr3	194028192	194109344	ERIZ_1718
chr3	194249196	194311874	ERIZ_1719
chr3	195160438	195199188	ERIZ_1720
chr3	195295441	195326039	ERIZ_1721
chr3	195338026	195360027	ERIZ_1722
chr3	195418540	195653078	ERIZ_1723
chr3	195725583	195755964	ERIZ_1724
chr3	195805495	195968138	ERIZ_1725
chr3	196047876	196075824	ERIZ_1726
chr3	196156336	196182211	ERIZ_1727
chr3	196219514	196282661	ERIZ_1728
chr3	196310734	196441088	ERIZ_1729
chr3	196569297	196587614	ERIZ_1730
chr3	196687467	196764885	ERIZ_1731
chr3	197388168	197411250	ERIZ_1732
chr3	197805902	197824421	ERIZ_1733
chr4	27047	54038	ERIZ_1734
chr4	640735	709472	ERIZ_1735
chr4	773048	840051	ERIZ_1736
chr4	991142	1057211	ERIZ_1737
chr4	1532685	1621694	ERIZ_1738
chr4	1709855	1846014	ERIZ_1739
chr4	2019388	2099507	ERIZ_1740
chr4	2388455	2476434	ERIZ_1741
chr4	2732570	2840069	ERIZ_1742
chr4	3005330	3078789	ERIZ_1743
chr4	6661417	6801232	ERIZ_1744
chr4	6872807	6943014	ERIZ_1745
chr4	7068720	7092214	ERIZ_1746
chr4	8176594	8209023	ERIZ_1747
chr4	8245364	8334770	ERIZ_1748
chr4	10186025	10246226	ERIZ_1749
chr4	39481428	39496252	ERIZ_1750
chr4	39678969	39700480	ERIZ_1751
chr4	39799918	39819604	ERIZ_1752
chr4	39974700	39991630	ERIZ_1753
chr4	40004169	40023382	ERIZ_1754
chr4	40242380	40329840	ERIZ_1755
chr4	48288957	48347333	ERIZ_1756
chr4	48435049	48488687	ERIZ_1757
chr4	48780279	48830979	ERIZ_1758
chr4	55379058	55395133	ERIZ_1759
chr4	55407057	55421288	ERIZ_1760
chr4	55432060	55481732	ERIZ_1761
chr4	56242683	56263783	ERIZ_1762
chr4	56513761	56554111	ERIZ_1763
chr4	71727075	71769480	ERIZ_1764
chr4	79519785	79629565	ERIZ_1765
chr4	79640767	79697334	ERIZ_1766
chr4	83929885	83959934	ERIZ_1767
chr4	110657429	110691338	ERIZ_1768
chr4	123666411	123752892	ERIZ_1769
chr4	140109676	140193462	ERIZ_1770
chr4	153900620	153947579	ERIZ_1771
chr4	159974409	160025866	ERIZ_1772
chr5	921369	1320055	ERIZ_1773
chr5	10258936	10365278	ERIZ_1774
chr5	10445344	10577173	ERIZ_1775
chr5	14125884	14139961	ERIZ_1776
chr5	32171595	32233480	ERIZ_1777
chr5	32299266	32344926	ERIZ_1778
chr5	34841173	34892793	ERIZ_1779
chr5	37362884	37378666	ERIZ_1780
chr5	39070935	39105230	ERIZ_1781
chr5	40789238	40847696	ERIZ_1782
chr5	43089343	43129902	ERIZ_1783
chr5	43200473	43290445	ERIZ_1784
chr5	43300895	43438825	ERIZ_1785
chr5	55286800	55395378	ERIZ_1786
chr5	61526943	61596214	ERIZ_1787
chr5	65135744	65225776	ERIZ_1788
chr5	67605186	67652341	ERIZ_1789
chr5	67664189	67674774	ERIZ_1790
chr5	68369692	68386215	ERIZ_1791
chr5	68468834	68488764	ERIZ_1792
chr5	68625249	68636286	ERIZ_1793
chr5	72211807	72253720	ERIZ_1794
chr5	73649324	73664105	ERIZ_1795
chr5	73902542	73917347	ERIZ_1796
chr5	74943974	74969761	ERIZ_1797
chr5	75590338	75704804	ERIZ_1798
chr5	76027490	76065019	ERIZ_1799
chr5	77594529	77656432	ERIZ_1800
chr5	78871394	78887273	ERIZ_1801
chr5	89870274	89941410	ERIZ_1802
chr5	90617747	90655424	ERIZ_1803
chr5	94946921	95060568	ERIZ_1804
chr5	95147574	95217022	ERIZ_1805
chr5	98317092	98359608	ERIZ_1806
chr5	112013966	112048749	ERIZ_1807
chr5	112262764	112320322	ERIZ_1808
chr5	118330173	118396907	ERIZ_1809
chr5	118730519	118786369	ERIZ_1810
chr5	125999981	126115243	ERIZ_1811
chr5	130549395	130595888	ERIZ_1812
chr5	131354364	131364865	ERIZ_1813
chr5	131376480	131442294	ERIZ_1814
chr5	131527022	131639846	ERIZ_1815
chr5	131709600	131893954	ERIZ_1816
chr5	131971720	132026389	ERIZ_1817
chr5	132069003	132210593	ERIZ_1818
chr5	132293494	132395761	ERIZ_1819
chr5	133231428	133290420	ERIZ_1820
chr5	133329882	133469831	ERIZ_1821
chr5	133558810	133623837	ERIZ_1822
chr5	133744438	133877982	ERIZ_1823
chr5	133888983	133938596	ERIZ_1824
chr5	134065453	134096641	ERIZ_1825
chr5	134338996	134500544	ERIZ_1826
chr5	134728847	134840474	ERIZ_1827
chr5	137540804	137612868	ERIZ_1828
chr5	137755498	137845957	ERIZ_1829
chr5	138514383	138622028	ERIZ_1830
chr5	138698951	138787243	ERIZ_1831
chr5	138836873	138943226	ERIZ_1832
chr5	139036538	139203745	ERIZ_1833
chr5	139673740	139766428	ERIZ_1834
chr5	139927436	140036022	ERIZ_1835
chr5	141047761	141265200	ERIZ_1836
chr5	141275750	141354412	ERIZ_1837
chr5	141390886	141491498	ERIZ_1838
chr5	141548792	141669026	ERIZ_1839
chr5	145557292	145595387	ERIZ_1840
chr5	148748454	148871330	ERIZ_1841
chr5	148951812	149113944	ERIZ_1842
chr5	149238504	149341976	ERIZ_1843
chr5	149426647	149729720	ERIZ_1844
chr5	149753036	149907739	ERIZ_1845
chr5	149933890	150059128	ERIZ_1846
chr5	150426284	150491127	ERIZ_1847
chr5	150503119	150560727	ERIZ_1848
chr5	150596069	150635005	ERIZ_1849
chr5	151135492	151148633	ERIZ_1850
chr5	154005991	154077754	ERIZ_1851
chr5	157002908	157067846	ERIZ_1852
chr5	157081348	157123648	ERIZ_1853
chr5	159583942	159648525	ERIZ_1854
chr5	169714192	169780369	ERIZ_1855
chr5	171431992	171472884	ERIZ_1856
chr5	172138078	172280562	ERIZ_1857
chr5	172395102	172412137	ERIZ_1858
chr5	172471372	172492725	ERIZ_1859
chr5	173064764	173324510	ERIZ_1860
chr5	175774440	175886901	ERIZ_1861
chr5	175926626	176107552	ERIZ_1862
chr5	176485212	176579014	ERIZ_1863
chr5	176749575	177033900	ERIZ_1864
chr5	177491436	177643989	ERIZ_1865
chr5	178057018	178123413	ERIZ_1866
chr5	179046684	179137298	ERIZ_1867
chr5	179494461	179571575	ERIZ_1868
chr5	180232982	180260546	ERIZ_1869
chr5	180525699	180653225	ERIZ_1870
chr6	2833005	3090728	ERIZ_1871
chr6	3146632	3280050	ERIZ_1872
chr6	6688903	6742668	ERIZ_1873
chr6	6994761	7116632	ERIZ_1874
chr6	7249257	7279697	ERIZ_1875
chr6	7666683	7723862	ERIZ_1876
chr6	10488544	10512476	ERIZ_1877
chr6	10631644	10691672	ERIZ_1878
chr6	10713353	10729419	ERIZ_1879
chr6	11948977	11973652	ERIZ_1880
chr6	13702552	13768167	ERIZ_1881
chr6	15079298	15259697	ERIZ_1882
chr6	15660154	15693734	ERIZ_1883
chr6	15921372	15967528	ERIZ_1884
chr6	15979016	16003490	ERIZ_1885
chr6	16157661	16256017	ERIZ_1886
chr6	17704242	17761326	ERIZ_1887
chr6	17980320	18126347	ERIZ_1888
chr6	20208697	20412708	ERIZ_1889
chr6	20491390	20544021	ERIZ_1890
chr6	24720191	24777184	ERIZ_1891
chr6	25034176	25070791	ERIZ_1892
chr6	25153804	25202025	ERIZ_1893
chr6	26215224	26610166	ERIZ_1894
chr6	27686001	27770587	ERIZ_1895
chr6	28141126	28256559	ERIZ_1896
chr6	28278473	28304743	ERIZ_1897
chr6	28360248	28436970	ERIZ_1898
chr6	28448639	28544176	ERIZ_1899
chr6	28669486	28995105	ERIZ_1900
chr6	30427440	30504724	ERIZ_1901
chr6	30610570	30917167	ERIZ_1902
chr6	31464236	31948479	ERIZ_1903
chr6	32006421	32196143	ERIZ_1904
chr6	33249206	33612661	ERIZ_1905
chr6	33681452	33929400	ERIZ_1906
chr6	34136512	34219294	ERIZ_1907
chr6	34357799	34571103	ERIZ_1908
chr6	34650199	34781518	ERIZ_1909
chr6	35052171	35192620	ERIZ_1910
chr6	35276531	35340336	ERIZ_1911
chr6	35362575	35538184	ERIZ_1912
chr6	35644836	35783832	ERIZ_1913
chr6	36195035	36417764	ERIZ_1914
chr6	36507018	36573148	ERIZ_1915
chr6	36584088	36861356	ERIZ_1916
chr6	36872331	37217068	ERIZ_1917
chr6	37296942	37410766	ERIZ_1918
chr6	37464074	37792467	ERIZ_1919
chr6	41654462	41755756	ERIZ_1920
chr6	41894649	42205052	ERIZ_1921
chr6	42655695	42737639	ERIZ_1922
chr6	42828698	42981600	ERIZ_1923
chr6	43182210	43296990	ERIZ_1924
chr6	43329887	43496400	ERIZ_1925
chr6	43586504	44346213	ERIZ_1926
chr6	47379456	47439466	ERIZ_1927
chr6	52142579	52236045	ERIZ_1928
chr6	52437843	52537596	ERIZ_1929
chr6	74216429	74306594	ERIZ_1930
chr6	84691984	84756069	ERIZ_1931
chr6	84810046	84830672	ERIZ_1932
chr6	88414084	88472706	ERIZ_1933
chr6	90582203	90643658	ERIZ_1934
chr6	91011227	91211021	ERIZ_1935
chr6	106552073	106627773	ERIZ_1936
chr6	107134053	107310673	ERIZ_1937
chr6	108277807	108324703	ERIZ_1938
chr6	108577147	108617815	ERIZ_1939
chr6	109027376	109127775	ERIZ_1940
chr6	109228298	109309330	ERIZ_1941
chr6	109502253	109684287	ERIZ_1942
chr6	109694324	109767287	ERIZ_1943
chr6	111173558	111201662	ERIZ_1944
chr6	111223065	111281016	ERIZ_1945
chr6	111363665	111398534	ERIZ_1946
chr6	111913464	111980264	ERIZ_1947
chr6	119020912	119107067	ERIZ_1948
chr6	119392569	119498871	ERIZ_1949
chr6	126236125	126305932	ERIZ_1950
chr6	130028741	130082681	ERIZ_1951
chr6	131380248	131448312	ERIZ_1952
chr6	134327383	134422052	ERIZ_1953
chr6	135366828	135518794	ERIZ_1954
chr6	135533080	135615409	ERIZ_1955
chr6	136605861	136660594	ERIZ_1956
chr6	138211458	138256360	ERIZ_1957
chr6	147151520	147272212	ERIZ_1958
chr6	147452334	147520001	ERIZ_1959
chr6	149801568	149815251	ERIZ_1960
chr6	149861484	149890184	ERIZ_1961
chr6	150186704	150287285	ERIZ_1962
chr6	150587197	150643457	ERIZ_1963
chr6	155002033	155055720	ERIZ_1964
chr6	157536251	157559637	ERIZ_1965
chr6	157609267	157641464	ERIZ_1966
chr6	157691101	157719556	ERIZ_1967
chr6	157763254	157809097	ERIZ_1968
chr6	158094032	158257777	ERIZ_1969
chr6	158358655	158436664	ERIZ_1970
chr6	158604656	158669513	ERIZ_1971
chr6	158929778	158970463	ERIZ_1972
chr6	159170978	159183782	ERIZ_1973
chr6	159228380	159308953	ERIZ_1974
chr6	161700550	161821293	ERIZ_1975
chr6	170884382	170920144	ERIZ_1976
chr7	959266	972896	ERIZ_1977
chr7	984294	1055834	ERIZ_1978
chr7	1438734	1475171	ERIZ_1979
chr7	1517178	1650287	ERIZ_1980
chr7	2432988	2446074	ERIZ_1981
chr7	2496454	2588157	ERIZ_1982
chr7	2645113	2751526	ERIZ_1983
chr7	4665039	4677865	ERIZ_1984
chr7	4698058	4712377	ERIZ_1985
chr7	5277724	5335906	ERIZ_1986
chr7	5466098	5660903	ERIZ_1987
chr7	5822841	5865505	ERIZ_1988
chr7	6093692	6146863	ERIZ_1989
chr7	6305344	6420620	ERIZ_1990
chr7	6515512	6585637	ERIZ_1991
chr7	23274097	23340910	ERIZ_1992
chr7	26259888	26295426	ERIZ_1993
chr7	30701350	30831168	ERIZ_1994
chr7	32924473	32956702	ERIZ_1995
chr7	32986453	32999474	ERIZ_1996
chr7	39623957	39667414	ERIZ_1997
chr7	42998795	43030737	ERIZ_1998
[truncated: 267 more rows]
