# Supplementary material for: Transcription shapes DNA replication initiation to preserve genome integrity
Source: Genome Biol. 2021 Jun 9;22:176. doi: 10.1186/s13059-021-02390-3 (PMC8188667; doi:10.1186/s13059-021-02390-3)
Supplement: Supplementary file 4 — Additional file 4: Table S3. The locations of ERIZs in mESCs, aligned to mm10. [file 13059_2021_2390_MOESM4_ESM.xlsx]

## Sheet: Sheet1
Table S3 The locations of ERIZs in mES cells, aligned to mm10
chrom	start	end	name
chr1	13049159	13144617	ERIZ1
chr1	33988641	34009173	ERIZ2
chr1	34058407	34073573	ERIZ3
chr1	35838941	35883160	ERIZ4
chr1	35916843	36026246	ERIZ5
chr1	36038244	36070139	ERIZ6
chr1	36109158	36135979	ERIZ7
chr1	36243447	36282155	ERIZ8
chr1	36297238	36328301	ERIZ9
chr1	36529458	36586484	ERIZ10
chr1	36686028	36698174	ERIZ11
chr1	36765325	36813105	ERIZ12
chr1	36957401	37010595	ERIZ13
chr1	37089211	37105871	ERIZ14
chr1	39454657	39465804	ERIZ15
chr1	39503094	39535432	ERIZ16
chr1	55025956	55045773	ERIZ17
chr1	55093825	55132126	ERIZ18
chr1	55157936	55213985	ERIZ19
chr1	62765002	62781449	ERIZ20
chr1	63125340	63141463	ERIZ21
chr1	63182190	63200060	ERIZ22
chr1	72210862	72263393	ERIZ23
chr1	72778463	72825804	ERIZ24
chr1	74076532	74112557	ERIZ25
chr1	74296978	74431138	ERIZ26
chr1	74537732	74562220	ERIZ27
chr1	74774068	74827947	ERIZ28
chr1	75015906	75034312	ERIZ29
chr1	75181851	75254603	ERIZ30
chr1	75450012	75467504	ERIZ31
chr1	75482157	75523000	ERIZ32
chr1	75547353	75559466	ERIZ33
chr1	84846168	84891824	ERIZ34
chr1	86141896	86157601	ERIZ35
chr1	86180191	86196144	ERIZ36
chr1	86294942	86322905	ERIZ37
chr1	86366360	86550995	ERIZ38
chr1	87236391	87247976	ERIZ39
chr1	87667258	87679172	ERIZ40
chr1	93369613	93402568	ERIZ41
chr1	93662175	93675274	ERIZ42
chr1	118607132	118629519	ERIZ43
chr1	119051706	119086098	ERIZ44
chr1	131113462	131126007	ERIZ45
chr1	131136328	131154969	ERIZ46
chr1	131815380	131827032	ERIZ47
chr1	131850194	131912306	ERIZ48
chr1	131943995	132008749	ERIZ49
chr1	132143606	132167607	ERIZ50
chr1	132189331	132211843	ERIZ51
chr1	132249714	132300176	ERIZ52
chr1	133025235	133053456	ERIZ53
chr1	133071806	133094448	ERIZ54
chr1	133112856	133133408	ERIZ55
chr1	133332788	133367265	ERIZ56
chr1	133381423	133393980	ERIZ57
chr1	133659310	133716844	ERIZ58
chr1	134063406	134106225	ERIZ59
chr1	134063406	134106225	ERIZ60
chr1	134328686	134343966	ERIZ61
chr1	134328686	134343966	ERIZ62
chr1	134508151	134562501	ERIZ63
chr1	135118585	135146386	ERIZ64
chr1	135118585	135146386	ERIZ65
chr1	135157604	135266359	ERIZ66
chr1	135157604	135266359	ERIZ67
chr1	135354232	135379865	ERIZ68
chr1	135449555	135518010	ERIZ69
chr1	135533498	135736183	ERIZ70
chr1	135749438	135801616	ERIZ71
chr1	136535660	136571432	ERIZ72
chr1	136637524	136708417	ERIZ73
chr1	136722075	136740521	ERIZ74
chr1	152779104	152827554	ERIZ75
chr1	152969982	153218679	ERIZ76
chr1	153331257	153387497	ERIZ77
chr1	153398393	153421134	ERIZ78
chr1	153486437	153517245	ERIZ79
chr1	155049459	155062967	ERIZ80
chr1	165635298	165659975	ERIZ81
chr1	166124273	166152949	ERIZ82
chr1	167283482	167306895	ERIZ83
chr1	170883999	170900056	ERIZ84
chr1	171217006	171233912	ERIZ85
chr1	171246367	171320749	ERIZ86
chr1	171360894	171409234	ERIZ87
chr1	171422855	171438954	ERIZ88
chr1	172045651	172059264	ERIZ89
chr1	178338187	178364471	ERIZ90
chr1	180757698	180799620	ERIZ91
chr1	180814188	180850655	ERIZ92
chr1	180869368	180946311	ERIZ93
chr1	180960866	180980774	ERIZ94
chr1	181844373	181866115	ERIZ95
chr1	181887007	181902171	ERIZ96
chr1	182020351	182121570	ERIZ97
chr1	185329295	185343028	ERIZ98
chr10	4052344	4165501	ERIZ99
chr10	4177861	4191100	ERIZ100
chr10	4225412	4268456	ERIZ101
chr10	4290351	4330433	ERIZ102
chr10	4360775	4384849	ERIZ103
chr10	18317883	18330214	ERIZ104
chr10	20283534	20309917	ERIZ105
chr10	23786389	23808284	ERIZ106
chr10	34206073	34248016	ERIZ107
chr10	40256439	40280168	ERIZ108
chr10	41431822	41484699	ERIZ109
chr10	42134186	42148065	ERIZ110
chr10	42464841	42503183	ERIZ111
chr10	42578805	42593055	ERIZ112
chr10	42627993	42645948	ERIZ113
chr10	43460394	43473005	ERIZ114
chr10	44387715	44404194	ERIZ115
chr10	52269662	52301258	ERIZ116
chr10	59868783	59887933	ERIZ117
chr10	59868783	59887933	ERIZ118
chr10	59900286	59982734	ERIZ119
chr10	59900286	59982734	ERIZ120
chr10	60132237	60256376	ERIZ121
chr10	60132237	60256376	ERIZ122
chr10	60722041	60760005	ERIZ123
chr10	60722041	60760005	ERIZ124
chr10	60791844	60838530	ERIZ125
chr10	60791844	60838530	ERIZ126
chr10	61055796	61091484	ERIZ127
chr10	61195968	61248383	ERIZ128
chr10	61311217	61322134	ERIZ129
chr10	61365809	61418604	ERIZ130
chr10	61451177	61485509	ERIZ131
chr10	61586034	61610507	ERIZ132
chr10	61702553	61758609	ERIZ133
chr10	61782806	61799997	ERIZ134
chr10	61815278	61835430	ERIZ135
chr10	61916791	61929459	ERIZ136
chr10	61977706	62042761	ERIZ137
chr10	62649975	62692069	ERIZ138
chr10	62790846	62802161	ERIZ139
chr10	62887240	62936411	ERIZ140
chr10	62976419	63000007	ERIZ141
chr10	63135062	63206673	ERIZ142
chr10	63340937	63383419	ERIZ143
chr10	66893390	66937335	ERIZ144
chr10	66963009	67094761	ERIZ145
chr10	66963009	67094761	ERIZ146
chr10	68135037	68179012	ERIZ147
chr10	69351887	69366877	ERIZ148
chr10	70314334	70328568	ERIZ149
chr10	70355475	70375050	ERIZ150
chr10	75559308	75572563	ERIZ151
chr10	75632276	75652555	ERIZ152
chr10	75832738	75892964	ERIZ153
chr10	75920578	75960270	ERIZ154
chr10	75971113	76030282	ERIZ155
chr10	76441211	76468051	ERIZ156
chr10	77135091	77152243	ERIZ157
chr10	77164996	77213440	ERIZ158
chr10	77242349	77258470	ERIZ159
chr10	77567305	77581463	ERIZ160
chr10	77567305	77581463	ERIZ161
chr10	77567305	77581463	ERIZ162
chr10	78030037	78052453	ERIZ163
chr10	78030037	78052453	ERIZ164
chr10	78030037	78052453	ERIZ165
chr10	78413426	78436677	ERIZ166
chr10	78413426	78436677	ERIZ167
chr10	78413426	78436677	ERIZ168
chr10	79658410	79854734	ERIZ169
chr10	79865178	80117256	ERIZ170
chr10	80133065	80147437	ERIZ171
chr10	80158018	80228888	ERIZ172
chr10	80243544	80266631	ERIZ173
chr10	80288553	80409650	ERIZ174
chr10	80433610	80540808	ERIZ175
chr10	80575733	80624136	ERIZ176
chr10	80643619	80705289	ERIZ177
chr10	80740196	80757560	ERIZ178
chr10	80804280	81043228	ERIZ179
chr10	81059176	81071446	ERIZ180
chr10	81084401	81107809	ERIZ181
chr10	81123330	81137240	ERIZ182
chr10	81152741	81648075	ERIZ183
chr10	82762904	82778986	ERIZ184
chr10	82790696	82814534	ERIZ185
chr10	85530647	85547121	ERIZ186
chr10	86761141	86779823	ERIZ187
chr10	91093389	91143337	ERIZ188
chr10	108281817	108308291	ERIZ189
chr10	108414904	108446567	ERIZ190
chr10	115320242	115334898	ERIZ191
chr10	117377342	117414853	ERIZ192
chr10	117709465	117742191	ERIZ193
chr10	126917723	126978831	ERIZ194
chr10	127004535	127021374	ERIZ195
chr10	127031513	127100780	ERIZ196
chr10	127119558	127137633	ERIZ197
chr10	127167236	127194992	ERIZ198
chr10	127210187	127290069	ERIZ199
chr10	127311769	127354972	ERIZ200
chr10	127504093	127568844	ERIZ201
chr10	127584604	127595408	ERIZ202
chr10	127607277	127678268	ERIZ203
chr10	127705867	127720986	ERIZ204
chr10	127890595	127903551	ERIZ205
chr10	128081106	128098473	ERIZ206
chr10	128133050	128339943	ERIZ207
chr10	128366888	128380733	ERIZ208
chr10	128395232	128413090	ERIZ209
chr10	128441330	128483741	ERIZ210
chr10	128494307	128676976	ERIZ211
chr10	128703087	128749860	ERIZ212
chr10	128772301	128797369	ERIZ213
chr10	128883245	128911205	ERIZ214
chr11	3265627	3291508	ERIZ215
chr11	3315840	3412903	ERIZ216
chr11	3454987	3471811	ERIZ217
chr11	3506786	3545442	ERIZ218
chr11	3951427	3961960	ERIZ219
chr11	4116810	4160316	ERIZ220
chr11	4214107	4304767	ERIZ221
chr11	4441999	4477004	ERIZ222
chr11	4667390	4770110	ERIZ223
chr11	4847495	4895929	ERIZ224
chr11	4930625	4985171	ERIZ225
chr11	5038972	5068525	ERIZ226
chr11	5104580	5117874	ERIZ227
chr11	5467787	5522115	ERIZ228
chr11	5689579	5715613	ERIZ229
chr11	5776454	5790061	ERIZ230
chr11	5802864	5869263	ERIZ231
chr11	5879285	5914787	ERIZ232
chr11	5941942	5956412	ERIZ233
chr11	5967759	5999135	ERIZ234
chr11	6357181	6387964	ERIZ235
chr11	6405653	6422289	ERIZ236
chr11	6443339	6548138	ERIZ237
chr11	6561561	6609178	ERIZ238
chr11	8607478	8702132	ERIZ239
chr11	11807941	11839591	ERIZ240
chr11	11867867	11908508	ERIZ241
chr11	19910687	19926653	ERIZ242
chr11	20028044	20053523	ERIZ243
chr11	20112968	20203427	ERIZ244
chr11	20456945	20471784	ERIZ245
chr11	22592182	22631162	ERIZ246
chr11	22787218	22808033	ERIZ247
chr11	23009473	23021053	ERIZ248
chr11	23034588	23106057	ERIZ249
chr11	23034588	23106057	ERIZ250
chr11	32215138	32227132	ERIZ251
chr11	32610718	32642845	ERIZ252
chr11	33136184	33149254	ERIZ253
chr11	33510766	33567427	ERIZ254
chr11	35380359	35404723	ERIZ255
chr11	35834198	35850307	ERIZ256
chr11	43529871	43547020	ERIZ257
chr11	43611833	43636425	ERIZ258
chr11	46053891	46124635	ERIZ259
chr11	48785152	48801269	ERIZ260
chr11	48814587	48860035	ERIZ261
chr11	49650636	49663064	ERIZ262
chr11	50160660	50197062	ERIZ263
chr11	50208672	50259754	ERIZ264
chr11	50388877	50407073	ERIZ265
chr11	51605381	51690345	ERIZ266
chr11	51797175	51831093	ERIZ267
chr11	51844134	51882679	ERIZ268
chr11	52258173	52362848	ERIZ269
chr11	53299052	53352342	ERIZ270
chr11	53423072	53441388	ERIZ271
chr11	53462183	53475143	ERIZ272
chr11	53504918	53526762	ERIZ273
chr11	53757547	53813413	ERIZ274
chr11	54821630	54907551	ERIZ275
chr11	54821630	54907551	ERIZ276
chr11	54954809	55040033	ERIZ277
chr11	55386187	55445442	ERIZ278
chr11	55459502	55471004	ERIZ279
chr11	57535247	57574350	ERIZ280
chr11	57590532	57606677	ERIZ281
chr11	57774813	57801291	ERIZ282
chr11	57817130	57831980	ERIZ283
chr11	57938305	58010398	ERIZ284
chr11	58067780	58104589	ERIZ285
chr11	58184546	58214490	ERIZ286
chr11	58943558	58965143	ERIZ287
chr11	59159448	59198675	ERIZ288
chr11	59228112	59249464	ERIZ289
chr11	59261950	59306287	ERIZ290
chr11	59346278	59356856	ERIZ291
chr11	59373126	59398575	ERIZ292
chr11	59471564	59486276	ERIZ293
chr11	59506979	59534037	ERIZ294
chr11	59881605	59898747	ERIZ295
chr11	60164047	60197615	ERIZ296
chr11	60221872	60257714	ERIZ297
chr11	60336224	60396029	ERIZ298
chr11	60415802	60457224	ERIZ299
chr11	60415802	60457224	ERIZ300
chr11	60468130	60488177	ERIZ301
chr11	60468130	60488177	ERIZ302
chr11	60501836	60520190	ERIZ303
chr11	60501836	60520190	ERIZ304
chr11	60698843	60739777	ERIZ305
chr11	60698843	60739777	ERIZ306
chr11	60811676	60861714	ERIZ307
chr11	60879559	60934703	ERIZ308
chr11	60955747	60980583	ERIZ309
chr11	60991557	61020450	ERIZ310
chr11	61664473	61678907	ERIZ311
chr11	61708597	61724694	ERIZ312
chr11	62456081	62649331	ERIZ313
chr11	62666314	62685369	ERIZ314
chr11	67016276	67032402	ERIZ315
chr11	68262053	68282423	ERIZ316
chr11	68262053	68282423	ERIZ317
chr11	68388161	68406734	ERIZ318
chr11	68873123	68923263	ERIZ319
chr11	68942183	68983565	ERIZ320
chr11	69006911	69129717	ERIZ321
chr11	69006911	69129717	ERIZ322
chr11	69324784	69338825	ERIZ323
chr11	69359386	69388138	ERIZ324
chr11	69408394	69487673	ERIZ325
chr11	69514990	69559489	ERIZ326
chr11	69593947	69633058	ERIZ327
chr11	69680467	69732739	ERIZ328
chr11	69757431	69904465	ERIZ329
chr11	69920967	69968291	ERIZ330
chr11	70016604	70031861	ERIZ331
chr11	70409342	70431651	ERIZ332
chr11	70450083	70462309	ERIZ333
chr11	70510389	70559152	ERIZ334
chr11	70605443	70706176	ERIZ335
chr11	72343682	72382987	ERIZ336
chr11	72401261	72441827	ERIZ337
chr11	72561499	72606930	ERIZ338
chr11	72775864	72790091	ERIZ339
chr11	72946969	72958448	ERIZ340
chr11	73142313	73153151	ERIZ341
chr11	74548327	74562052	ERIZ342
chr11	74548327	74562052	ERIZ343
chr11	74607870	74650749	ERIZ344
chr11	74607870	74650749	ERIZ345
chr11	74724440	74771206	ERIZ346
chr11	74842130	74884088	ERIZ347
chr11	75153072	75296767	ERIZ348
chr11	75451799	75487118	ERIZ349
chr11	75511688	75589445	ERIZ350
chr11	75619615	75680696	ERIZ351
chr11	75770560	75784853	ERIZ352
chr11	75770560	75784853	ERIZ353
chr11	76218300	76228892	ERIZ354
chr11	76239659	76335891	ERIZ355
chr11	76348063	76543879	ERIZ356
chr11	76644267	76673027	ERIZ357
chr11	77482060	77493332	ERIZ358
chr11	77509243	77527114	ERIZ359
chr11	77607579	77688124	ERIZ360
chr11	77722141	77982704	ERIZ361
chr11	78048727	78095761	ERIZ362
chr11	78163540	78203363	ERIZ363
chr11	78248930	78263795	ERIZ364
chr11	78291713	78329790	ERIZ365
chr11	78344418	78504181	ERIZ366
chr11	78549476	78561007	ERIZ367
chr11	78995023	79021701	ERIZ368
chr11	79130641	79151419	ERIZ369
chr11	79621233	79664727	ERIZ370
chr11	79700595	79716686	ERIZ371
chr11	79961655	79994311	ERIZ372
chr11	80079571	80090579	ERIZ373
chr11	80139991	80209466	ERIZ374
chr11	80331182	80354835	ERIZ375
chr11	82808811	82829109	ERIZ376
chr11	82872152	82897701	ERIZ377
chr11	83441552	83466135	ERIZ378
chr11	84033588	84043831	ERIZ379
chr11	84064276	84092974	ERIZ380
chr11	85236430	85267301	ERIZ381
chr11	86545129	86593692	ERIZ382
chr11	86991420	87010006	ERIZ383
chr11	87404430	87489768	ERIZ384
chr11	87573702	87591559	ERIZ385
chr11	87732220	87776384	ERIZ386
chr11	87964778	87976570	ERIZ387
chr11	87987780	88043390	ERIZ388
chr11	88084034	88215900	ERIZ389
chr11	88366221	88441772	ERIZ390
chr11	88476269	88686968	ERIZ391
chr11	88718766	88740042	ERIZ392
chr11	88864884	88921356	ERIZ393
chr11	88946442	88956477	ERIZ394
chr11	88991339	89003529	ERIZ395
chr11	89019835	89037415	ERIZ396
chr11	89058830	89080512	ERIZ397
chr11	93954777	93993592	ERIZ398
chr11	94129738	94181966	ERIZ399
chr11	94266628	94277764	ERIZ400
chr11	94563845	94630094	ERIZ401
chr11	94563845	94630094	ERIZ402
chr11	94563845	94630094	ERIZ403
chr11	94974056	94995607	ERIZ404
chr11	94974056	94995607	ERIZ405
chr11	94974056	94995607	ERIZ406
chr11	95006911	95026933	ERIZ407
chr11	95006911	95026933	ERIZ408
chr11	95006911	95026933	ERIZ409
chr11	95061037	95119478	ERIZ410
chr11	95061037	95119478	ERIZ411
chr11	95061037	95119478	ERIZ412
chr11	95251615	95267218	ERIZ413
chr11	95251615	95267218	ERIZ414
chr11	95251615	95267218	ERIZ415
chr11	95310883	95336567	ERIZ416
chr11	95310883	95336567	ERIZ417
chr11	95310883	95336567	ERIZ418
chr11	95370198	95384211	ERIZ419
chr11	95370198	95384211	ERIZ420
chr11	95370198	95384211	ERIZ421
chr11	95500224	95664232	ERIZ422
chr11	95683218	95710264	ERIZ423
chr11	95843928	95854490	ERIZ424
chr11	95869465	95954399	ERIZ425
chr11	96005417	96036021	ERIZ426
chr11	96063568	96094678	ERIZ427
chr11	96107936	96148583	ERIZ428
chr11	96162263	96203558	ERIZ429
chr11	96226699	96249984	ERIZ430
chr11	96274929	96312720	ERIZ431
chr11	96754889	96791218	ERIZ432
chr11	96829517	96904170	ERIZ433
chr11	96916396	96948578	ERIZ434
chr11	96959491	97153550	ERIZ435
chr11	97188506	97213537	ERIZ436
chr11	97278902	97365280	ERIZ437
chr11	97392681	97660310	ERIZ438
chr11	97685503	97704597	ERIZ439
chr11	97715985	97744785	ERIZ440
chr11	97764645	97820909	ERIZ441
chr11	97837047	97872638	ERIZ442
chr11	97883171	98086078	ERIZ443
chr11	98261375	98359466	ERIZ444
chr11	98383028	98393681	ERIZ445
chr11	98696829	98811225	ERIZ446
chr11	98696829	98811225	ERIZ447
chr11	98835606	98874571	ERIZ448
chr11	98835606	98874571	ERIZ449
chr11	98925178	98989615	ERIZ450
chr11	98925178	98989615	ERIZ451
chr11	99023070	99045038	ERIZ452
chr11	99121400	99151562	ERIZ453
chr11	100266710	100453416	ERIZ454
chr11	100526956	100577339	ERIZ455
chr11	100617565	100709396	ERIZ456
chr11	100738194	100780758	ERIZ457
chr11	100940383	100970210	ERIZ458
chr11	100982238	100995921	ERIZ459
chr11	101057429	101088789	ERIZ460
chr11	101127175	101190454	ERIZ461
chr11	101227149	101285084	ERIZ462
chr11	101302088	101316861	ERIZ463
chr11	101328026	101341155	ERIZ464
chr11	101416300	101485476	ERIZ465
chr11	101582904	101688538	ERIZ466
chr11	101769178	101798241	ERIZ467
chr11	102124887	102159264	ERIZ468
chr11	102183676	102194993	ERIZ469
chr11	102206016	102249658	ERIZ470
chr11	102265155	102304729	ERIZ471
chr11	102319535	102473253	ERIZ472
chr11	102555551	102632931	ERIZ473
chr11	102696032	102715950	ERIZ474
chr11	102728769	102789543	ERIZ475
chr11	102817833	102837020	ERIZ476
chr11	102881414	102903065	ERIZ477
chr11	102933088	102994598	ERIZ478
chr11	103071019	103172260	ERIZ479
chr11	103952084	103968139	ERIZ480
chr11	104276120	104334722	ERIZ481
chr11	104276120	104334722	ERIZ482
chr11	105142032	105176920	ERIZ483
chr11	105946283	105957771	ERIZ484
chr11	106157477	106195369	ERIZ485
chr11	106273388	106284399	ERIZ486
chr11	106273388	106284399	ERIZ487
chr11	106489531	106519336	ERIZ488
chr11	106551265	106574640	ERIZ489
chr11	106611789	106776574	ERIZ490
chr11	106998858	107035153	ERIZ491
chr11	107130832	107164884	ERIZ492
chr11	107191367	107225204	ERIZ493
chr11	107236193	107253788	ERIZ494
chr11	107266480	107280248	ERIZ495
chr11	107305598	107327845	ERIZ496
chr11	107338253	107480498	ERIZ497
chr11	107502024	107547835	ERIZ498
chr11	109345068	109361795	ERIZ499
chr11	113701117	113724084	ERIZ500
chr11	113701117	113724084	ERIZ501
chr11	114567681	114579617	ERIZ502
chr11	114567681	114579617	ERIZ503
chr11	114653371	114691561	ERIZ504
chr11	114822458	114849547	ERIZ505
chr11	115152577	115173397	ERIZ506
chr11	115225931	115244928	ERIZ507
chr11	115261212	115287754	ERIZ508
chr11	115297903	115321415	ERIZ509
chr11	115370207	115383014	ERIZ510
chr11	115398864	115520959	ERIZ511
chr11	115534418	115565629	ERIZ512
chr11	115604456	115642836	ERIZ513
chr11	115707618	115730053	ERIZ514
chr11	115777605	115802968	ERIZ515
chr11	115826241	115914099	ERIZ516
chr11	115948946	116170901	ERIZ517
chr11	116198163	116242688	ERIZ518
chr11	116277212	116296970	ERIZ519
chr11	116307454	116339901	ERIZ520
chr11	116388024	116398534	ERIZ521
chr11	116416926	116451167	ERIZ522
chr11	116490792	116513235	ERIZ523
chr11	116582707	116670018	ERIZ524
chr11	116684432	116698794	ERIZ525
chr11	116871572	116920948	ERIZ526
chr11	116959040	116974991	ERIZ527
chr11	116993404	117005893	ERIZ528
chr11	117041290	117055229	ERIZ529
chr11	117070150	117123426	ERIZ530
chr11	117162317	117180371	ERIZ531
chr11	117288990	117362602	ERIZ532
chr11	117383527	117399817	ERIZ533
chr11	117595762	117635821	ERIZ534
chr11	117776815	117808693	ERIZ535
chr11	117776815	117808693	ERIZ536
chr11	117776815	117808693	ERIZ537
chr11	117776815	117808693	ERIZ538
chr11	117776815	117808693	ERIZ539
chr11	117824111	117988968	ERIZ540
chr11	117824111	117988968	ERIZ541
chr11	117824111	117988968	ERIZ542
chr11	117824111	117988968	ERIZ543
chr11	117824111	117988968	ERIZ544
chr11	119267597	119286907	ERIZ545
chr11	119267597	119286907	ERIZ546
chr11	119267597	119286907	ERIZ547
chr11	119267597	119286907	ERIZ548
chr11	119267597	119286907	ERIZ549
chr11	119368831	119400695	ERIZ550
chr11	119368831	119400695	ERIZ551
chr11	119368831	119400695	ERIZ552
chr11	119368831	119400695	ERIZ553
chr11	119368831	119400695	ERIZ554
chr11	119503607	119514651	ERIZ555
chr11	119573458	119599182	ERIZ556
chr11	119906593	119944209	ERIZ557
chr11	120065494	120099984	ERIZ558
chr11	120150603	120225653	ERIZ559
chr11	120236162	120267745	ERIZ560
chr11	120294258	120307948	ERIZ561
chr11	120337914	120373911	ERIZ562
chr11	120436707	120457891	ERIZ563
chr11	120469114	120485598	ERIZ564
chr11	120497827	120557977	ERIZ565
chr11	120571634	120582894	ERIZ566
chr11	120632288	120675763	ERIZ567
chr11	120703507	120733574	ERIZ568
chr11	120772629	120804305	ERIZ569
chr11	120824399	120857468	ERIZ570
chr11	120932434	120954691	ERIZ571
chr12	3537883	3574039	ERIZ572
chr12	3794052	3804878	ERIZ573
chr12	3872426	3892632	ERIZ574
chr12	4164521	4200736	ERIZ575
chr12	4164521	4200736	ERIZ576
chr12	4353394	4365591	ERIZ577
chr12	4832971	4875222	ERIZ578
chr12	8897037	8916639	ERIZ579
chr12	11210859	11228419	ERIZ580
chr12	12778983	12828737	ERIZ581
chr12	12900079	12932015	ERIZ582
chr12	16843926	16872374	ERIZ583
chr12	21417367	21452419	ERIZ584
chr12	28696419	28733300	ERIZ585
chr12	51692693	51741241	ERIZ586
chr12	52381060	52394365	ERIZ587
chr12	55301879	55312166	ERIZ588
chr12	55426224	55508343	ERIZ589
chr12	72718004	72742156	ERIZ590
chr12	73072457	73098904	ERIZ591
chr12	76198577	76222528	ERIZ592
chr12	76234837	76256968	ERIZ593
chr12	76336019	76357650	ERIZ594
chr12	76470503	76484154	ERIZ595
chr12	76495076	76510846	ERIZ596
chr12	76521138	76532845	ERIZ597
chr12	76833723	76930150	ERIZ598
chr12	76960635	76971172	ERIZ599
chr12	78989168	79043766	ERIZ600
chr12	80148766	80162356	ERIZ601
chr12	80258700	80290678	ERIZ602
chr12	80609850	80630844	ERIZ603
chr12	80766855	80791484	ERIZ604
chr12	80880818	80898034	ERIZ605
chr12	80910675	80945214	ERIZ606
chr12	83487568	83535827	ERIZ607
chr12	83569557	83586357	ERIZ608
chr12	83599447	83632424	ERIZ609
chr12	84194324	84260783	ERIZ610
chr12	84375562	84389158	ERIZ611
chr12	84536359	84563919	ERIZ612
chr12	84583258	84599489	ERIZ613
chr12	85285713	85297868	ERIZ614
chr12	85615378	85630506	ERIZ615
chr12	85615378	85630506	ERIZ616
chr12	85615378	85630506	ERIZ617
chr12	85746653	85770483	ERIZ618
chr12	85782531	85805803	ERIZ619
chr12	86142562	86170110	ERIZ620
chr12	86142562	86170110	ERIZ621
chr12	86435408	86471144	ERIZ622
chr12	86763183	86947831	ERIZ623
chr12	86967998	86982164	ERIZ624
chr12	87277076	87322037	ERIZ625
chr12	87387187	87422409	ERIZ626
chr12	100519468	100530356	ERIZ627
chr12	101025258	101036817	ERIZ628
chr12	102702917	102739126	ERIZ629
chr12	104754881	104767165	ERIZ630
chr12	104754881	104767165	ERIZ631
chr12	104754881	104767165	ERIZ632
chr12	104998222	105008277	ERIZ633
chr12	104998222	105008277	ERIZ634
chr12	104998222	105008277	ERIZ635
chr12	105056527	105109661	ERIZ636
chr12	105056527	105109661	ERIZ637
chr12	105056527	105109661	ERIZ638
chr12	105696076	105782157	ERIZ639
chr12	108204721	108222159	ERIZ640
chr12	108276639	108299675	ERIZ641
chr12	108696731	108710519	ERIZ642
chr12	108724874	108736418	ERIZ643
chr12	108757777	108771673	ERIZ644
chr12	109511958	109540575	ERIZ645
chr12	110417196	110445555	ERIZ646
chr12	110457776	110486183	ERIZ647
chr12	110531880	110557722	ERIZ648
chr12	110568212	110602702	ERIZ649
chr12	110669382	110739791	ERIZ650
chr12	110838698	110871532	ERIZ651
chr12	110980196	111007239	ERIZ652
chr12	111501668	111538309	ERIZ653
chr12	111549792	111575916	ERIZ654
chr12	111653472	111758869	ERIZ655
chr12	111931837	111947180	ERIZ656
chr12	111931837	111947180	ERIZ657
chr12	112793563	112814518	ERIZ658
chr12	112793563	112814518	ERIZ659
chr12	112838739	112850494	ERIZ660
chr12	112838739	112850494	ERIZ661
chr12	112933453	112951592	ERIZ662
chr12	112933453	112951592	ERIZ663
chr12	113143126	113156319	ERIZ664
chr12	113143126	113156319	ERIZ665
chr13	21158002	21179966	ERIZ666
chr13	21216162	21277826	ERIZ667
chr13	21961994	21985126	ERIZ668
chr13	21995659	22031406	ERIZ669
chr13	23425460	23527158	ERIZ670
chr13	34105943	34117761	ERIZ671
chr13	37439501	37455111	ERIZ672
chr13	37946628	37971170	ERIZ673
chr13	40841410	40917812	ERIZ674
chr13	40965179	41000671	ERIZ675
chr13	44554486	44566562	ERIZ676
chr13	44612964	44731527	ERIZ677
chr13	44612964	44731527	ERIZ678
chr13	46010765	46022771	ERIZ679
chr13	46932699	46945623	ERIZ680
chr13	48972886	48990357	ERIZ681
chr13	48972886	48990357	ERIZ682
chr13	51716425	51731887	ERIZ683
chr13	53117142	53132889	ERIZ684
chr13	53152666	53219068	ERIZ685
chr13	54563695	54580402	ERIZ686
chr13	54594000	54622608	ERIZ687
chr13	54664931	54679332	ERIZ688
chr13	55132722	55213010	ERIZ689
chr13	55326172	55341706	ERIZ690
chr13	55363439	55394730	ERIZ691
chr13	55406898	55422737	ERIZ692
chr13	55466325	55495971	ERIZ693
chr13	55506386	55525821	ERIZ694
chr13	55572147	55624192	ERIZ695
chr13	55682763	55694110	ERIZ696
chr13	56133901	56147423	ERIZ697
chr13	56189703	56200057	ERIZ698
chr13	58598583	58610914	ERIZ699
chr13	59645298	59690488	ERIZ700
chr13	59701596	59751130	ERIZ701
chr13	73328580	73353444	ERIZ702
chr13	73745316	73765767	ERIZ703
chr13	73745316	73765767	ERIZ704
chr13	73745316	73765767	ERIZ705
chr13	97060926	97072757	ERIZ706
chr13	97196160	97210846	ERIZ707
chr13	97254769	97304274	ERIZ708
chr13	97433248	97461898	ERIZ709
chr13	99018457	99038197	ERIZ710
chr13	100668169	100696950	ERIZ711
chr13	100732585	100757938	ERIZ712
chr13	100785884	100799576	ERIZ713
chr13	111532434	111553766	ERIZ714
chr13	112752585	112780793	ERIZ715
chr14	7803158	7818071	ERIZ716
chr14	11654598	11688522	ERIZ717
chr14	11959779	11973797	ERIZ718
chr14	19970788	19996157	ERIZ719
chr14	20068376	20083113	ERIZ720
chr14	20112102	20133286	ERIZ721
chr14	20179798	20238842	ERIZ722
chr14	20641237	20672798	ERIZ723
chr14	21429729	21483438	ERIZ724
chr14	21610961	21635452	ERIZ725
chr14	21654393	21687919	ERIZ726
chr14	25563242	25609234	ERIZ727
chr14	25655725	25676418	ERIZ728
chr14	25735522	25746692	ERIZ729
chr14	25802438	25840939	ERIZ730
chr14	26970994	27040660	ERIZ731
chr14	27095057	27118248	ERIZ732
chr14	27267996	27280663	ERIZ733
chr14	30528838	30551480	ERIZ734
chr14	30575447	30593878	ERIZ735
chr14	31128100	31147171	ERIZ736
chr14	31208915	31222774	ERIZ737
chr14	31915888	31930006	ERIZ738
chr14	32103258	32160424	ERIZ739
chr14	32309444	32324060	ERIZ740
chr14	34346120	34403471	ERIZ741
chr14	34505912	34529844	ERIZ742
chr14	34540526	34572678	ERIZ743
chr14	34592413	34671336	ERIZ744
chr14	40886527	40899831	ERIZ745
chr14	40965698	40976075	ERIZ746
chr14	45424571	45457696	ERIZ747
chr14	47325829	47384475	ERIZ748
chr14	47568374	47584246	ERIZ749
chr14	48697201	48718246	ERIZ750
chr14	51896007	51910368	ERIZ751
chr14	52018633	52067879	ERIZ752
chr14	52101398	52153747	ERIZ753
chr14	52305957	52340290	ERIZ754
chr14	54372599	54386965	ERIZ755
chr14	54408012	54455548	ERIZ756
chr14	54470445	54505536	ERIZ757
chr14	54516452	54529718	ERIZ758
chr14	54552835	54565757	ERIZ759
chr14	54575773	54640220	ERIZ760
chr14	54695559	54711461	ERIZ761
chr14	54866645	54885732	ERIZ762
chr14	54900440	54944330	ERIZ763
chr14	55025746	55114706	ERIZ764
chr14	55543634	55624330	ERIZ765
chr14	55644154	55659793	ERIZ766
chr14	55672271	55743901	ERIZ767
chr14	55758825	55781907	ERIZ768
chr14	55822192	55887035	ERIZ769
chr14	57525679	57555075	ERIZ770
chr14	57670205	57687494	ERIZ771
chr14	57762280	57773215	ERIZ772
chr14	57890832	57918072	ERIZ773
chr14	60761044	60777013	ERIZ774
chr14	64579112	64653983	ERIZ775
chr14	67932425	67945024	ERIZ776
chr14	70613504	70653961	ERIZ777
chr14	75824170	75842436	ERIZ778
chr14	75854165	75885716	ERIZ779
chr14	76141412	76166431	ERIZ780
chr14	76494176	76527789	ERIZ781
chr14	99318793	99360232	ERIZ782
chr14	122255019	122274968	ERIZ783
chr14	122391308	122434694	ERIZ784
chr14	122449411	122471887	ERIZ785
chr15	5125120	5143196	ERIZ786
chr15	12105637	12119251	ERIZ787
chr15	12193196	12205069	ERIZ788
chr15	25719252	25760689	ERIZ789
chr15	36703162	36734561	ERIZ790
chr15	36754781	36766251	ERIZ791
chr15	36928334	36943417	ERIZ792
chr15	37058649	37086225	ERIZ793
chr15	39771761	39787793	ERIZ794
chr15	55194239	55212549	ERIZ795
chr15	55233903	55291741	ERIZ796
chr15	59287593	59315749	ERIZ797
chr15	59597468	59649507	ERIZ798
chr15	73183111	73195389	ERIZ799
chr15	73644465	73692350	ERIZ800
chr15	73644465	73692350	ERIZ801
chr15	73644465	73692350	ERIZ802
chr15	74651673	74690841	ERIZ803
chr15	74651673	74690841	ERIZ804
chr15	74651673	74690841	ERIZ805
chr15	75725898	75757580	ERIZ806
chr15	75837844	75894832	ERIZ807
chr15	75909946	75921595	ERIZ808
chr15	75983685	76015240	ERIZ809
chr15	76080469	76094809	ERIZ810
chr15	76181045	76211283	ERIZ811
chr15	76336677	76392356	ERIZ812
chr15	76402768	76447482	ERIZ813
chr15	76507145	76590955	ERIZ814
chr15	76606651	76701788	ERIZ815
chr15	76712278	76742379	ERIZ816
chr15	76869337	76881311	ERIZ817
chr15	76897104	76963267	ERIZ818
chr15	77015426	77088154	ERIZ819
chr15	77192368	77217693	ERIZ820
chr15	77306764	77368688	ERIZ821
chr15	77841222	77916041	ERIZ822
chr15	77841222	77916041	ERIZ823
chr15	77841222	77916041	ERIZ824
chr15	78827065	78841661	ERIZ825
chr15	78827065	78841661	ERIZ826
chr15	78827065	78841661	ERIZ827
chr15	78853949	78902101	ERIZ828
chr15	78853949	78902101	ERIZ829
chr15	78853949	78902101	ERIZ830
chr15	78919671	78974637	ERIZ831
chr15	78919671	78974637	ERIZ832
chr15	78919671	78974637	ERIZ833
chr15	78986903	79001737	ERIZ834
chr15	78986903	79001737	ERIZ835
chr15	78986903	79001737	ERIZ836
chr15	79012410	79076737	ERIZ837
chr15	79012410	79076737	ERIZ838
chr15	79012410	79076737	ERIZ839
chr15	79097765	79142864	ERIZ840
chr15	79097765	79142864	ERIZ841
chr15	79097765	79142864	ERIZ842
chr15	79152929	79165228	ERIZ843
chr15	79152929	79165228	ERIZ844
chr15	79152929	79165228	ERIZ845
chr15	79198226	79228751	ERIZ846
chr15	79198226	79228751	ERIZ847
chr15	79198226	79228751	ERIZ848
chr15	79250367	79288588	ERIZ849
chr15	79250367	79288588	ERIZ850
chr15	79250367	79288588	ERIZ851
chr15	79319562	79354936	ERIZ852
chr15	79319562	79354936	ERIZ853
chr15	79319562	79354936	ERIZ854
chr15	79401772	79527048	ERIZ855
chr15	79401772	79527048	ERIZ856
chr15	79401772	79527048	ERIZ857
chr15	79546243	79557529	ERIZ858
chr15	79546243	79557529	ERIZ859
chr15	79546243	79557529	ERIZ860
chr15	79604049	79670318	ERIZ861
chr15	79724519	79763179	ERIZ862
chr15	79778801	79914984	ERIZ863
chr15	79971802	80235464	ERIZ864
chr15	80266325	80282115	ERIZ865
chr15	80927869	80949366	ERIZ866
chr15	81008183	81042415	ERIZ867
chr15	81453689	81466408	ERIZ868
chr15	81477478	81584304	ERIZ869
chr15	81652362	81664818	ERIZ870
chr15	81687582	81704083	ERIZ871
chr15	81727000	81755691	ERIZ872
chr15	81766144	81814447	ERIZ873
chr15	81825550	81864617	ERIZ874
chr15	81924804	81994391	ERIZ875
chr15	82137735	82149118	ERIZ876
chr15	82207780	82278339	ERIZ877
chr15	82900291	82933543	ERIZ878
chr15	82900291	82933543	ERIZ879
chr15	83010745	83112825	ERIZ880
chr15	83010745	83112825	ERIZ881
chr15	83149740	83316828	ERIZ882
chr15	83149740	83316828	ERIZ883
chr15	83331198	83348189	ERIZ884
chr15	83331198	83348189	ERIZ885
chr15	83464899	83572996	ERIZ886
chr15	83464899	83572996	ERIZ887
chr15	84168718	84191655	ERIZ888
chr15	84168718	84191655	ERIZ889
chr15	84216155	84232735	ERIZ890
chr15	84216155	84232735	ERIZ891
chr15	84657209	84680580	ERIZ892
chr15	84703818	84757026	ERIZ893
chr15	84988174	85002378	ERIZ894
chr15	85324200	85337812	ERIZ895
chr15	85324200	85337812	ERIZ896
chr15	85842538	85857928	ERIZ897
chr15	85994737	86032930	ERIZ898
chr15	88732189	88751631	ERIZ899
chr15	88793110	88804960	ERIZ900
chr15	88826619	88876848	ERIZ901
chr15	89123149	89151966	ERIZ902
chr15	89182518	89208309	ERIZ903
chr15	96699812	96711481	ERIZ904
chr15	97330289	97377426	ERIZ905
chr15	98094923	98118861	ERIZ906
chr15	98141901	98170023	ERIZ907
chr15	98571098	98643446	ERIZ908
chr15	98664330	98739333	ERIZ909
chr15	98761253	98814948	ERIZ910
chr15	98870383	99125848	ERIZ911
chr15	99191769	99315707	ERIZ912
chr15	99375623	99393267	ERIZ913
chr15	99411621	99434837	ERIZ914
chr15	99452700	99480273	ERIZ915
chr15	99594229	99616072	ERIZ916
chr15	99652863	99727315	ERIZ917
chr15	99771119	99826845	ERIZ918
chr15	99879056	99972994	ERIZ919
chr15	100021359	100047320	ERIZ920
chr15	100205728	100229329	ERIZ921
chr15	100245850	100300848	ERIZ922
chr15	100456906	100475924	ERIZ923
chr15	100601266	100699151	ERIZ924
chr15	100747413	100768531	ERIZ925
chr15	100780893	100792860	ERIZ926
chr15	101080467	101099974	ERIZ927
chr15	101131643	101175113	ERIZ928
chr15	101218945	101284466	ERIZ929
chr15	101999874	102017414	ERIZ930
chr15	102100553	102296289	ERIZ931
chr15	102350456	102409818	ERIZ932
chr15	102438937	102471614	ERIZ933
chr15	102509594	102542288	ERIZ934
chr15	102987555	103000422	ERIZ935
chr15	103132836	103145817	ERIZ936
chr15	103164534	103189474	ERIZ937
chr15	103248332	103273448	ERIZ938
chr15	103298802	103350812	ERIZ939
chr15	103366995	103384348	ERIZ940
chr16	3948406	3979905	ERIZ941
chr16	4002818	4033093	ERIZ942
chr16	4077039	4087058	ERIZ943
chr16	4268354	4298489	ERIZ944
chr16	4542008	4613650	ERIZ945
chr16	4624302	4684816	ERIZ946
chr16	4862477	4937130	ERIZ947
chr16	4964501	5012429	ERIZ948
chr16	8661058	8684137	ERIZ949
chr16	8790375	8831692	ERIZ950
chr16	10365871	10376183	ERIZ951
chr16	10365871	10376183	ERIZ952
chr16	10365871	10376183	ERIZ953
chr16	10464085	10479052	ERIZ954
chr16	10464085	10479052	ERIZ955
chr16	10464085	10479052	ERIZ956
chr16	11004295	11014823	ERIZ957
chr16	11004295	11014823	ERIZ958
chr16	11004295	11014823	ERIZ959
chr16	11176440	11191383	ERIZ960
chr16	11255708	11308726	ERIZ961
chr16	13700431	13782433	ERIZ962
chr16	13949686	14030766	ERIZ963
chr16	16852062	16872492	ERIZ964
chr16	17057767	17085197	ERIZ965
chr16	17108978	17148859	ERIZ966
chr16	17199237	17235836	ERIZ967
chr16	17266072	17305032	ERIZ968
chr16	17408821	17451057	ERIZ969
chr16	17489796	17510747	ERIZ970
chr16	17524867	17563308	ERIZ971
chr16	17609538	17620382	ERIZ972
chr16	17645528	17657603	ERIZ973
chr16	17721517	17761181	ERIZ974
chr16	17795049	17815444	ERIZ975
chr16	17827061	17839189	ERIZ976
chr16	17889725	17900944	ERIZ977
chr16	17912577	17931814	ERIZ978
chr16	18287856	18327793	ERIZ979
chr16	18287856	18327793	ERIZ980
chr16	18342394	18431064	ERIZ981
chr16	18342394	18431064	ERIZ982
chr16	18459699	18500202	ERIZ983
chr16	18459699	18500202	ERIZ984
chr16	18683666	18698324	ERIZ985
chr16	18716159	18752108	ERIZ986
chr16	18839379	18869999	ERIZ987
chr16	20300770	20328559	ERIZ988
chr16	20350930	20391732	ERIZ989
chr16	20424319	20499835	ERIZ990
chr16	20514348	20536216	ERIZ991
chr16	20586758	20652595	ERIZ992
chr16	20664818	20675355	ERIZ993
chr16	20693493	20713302	ERIZ994
chr16	20724505	20739624	ERIZ995
chr16	21695225	21708948	ERIZ996
chr16	21977145	22009938	ERIZ997
chr16	22053060	22150488	ERIZ998
chr16	22168711	22237580	ERIZ999
chr16	22298906	22315465	ERIZ1000
chr16	22412558	22446287	ERIZ1001
chr16	23085984	23109373	ERIZ1002
chr16	25025651	25065059	ERIZ1003
chr16	29762413	29777515	ERIZ1004
chr16	29973604	30009878	ERIZ1005
chr16	30034552	30116737	ERIZ1006
chr16	30155112	30208893	ERIZ1007
chr16	30276795	30297264	ERIZ1008
chr16	30386736	30443917	ERIZ1009
chr16	30500784	30558250	ERIZ1010
chr16	30592039	30606935	ERIZ1011
chr16	30635160	30657417	ERIZ1012
chr16	30681880	30713139	ERIZ1013
chr16	30731341	30743294	ERIZ1014
chr16	30959750	30969974	ERIZ1015
chr16	30997507	31012985	ERIZ1016
chr16	31274317	31359546	ERIZ1017
chr16	31401818	31440713	ERIZ1018
chr16	31451121	31467125	ERIZ1019
chr16	31881780	31895391	ERIZ1020
chr16	31909342	31946584	ERIZ1021
chr16	32002024	32013751	ERIZ1022
chr16	32079704	32147684	ERIZ1023
chr16	32302209	32331863	ERIZ1024
chr16	32477395	32562143	ERIZ1025
chr16	32635192	32646345	ERIZ1026
chr16	32684054	32715965	ERIZ1027
chr16	32793698	32823891	ERIZ1028
chr16	33042506	33079474	ERIZ1029
chr16	33134699	33187325	ERIZ1030
chr16	33303458	33345671	ERIZ1031
chr16	33359502	33379434	ERIZ1032
chr16	33875030	33902212	ERIZ1033
chr16	33975004	33993045	ERIZ1034
chr16	35583601	35604911	ERIZ1035
chr16	35939926	35985035	ERIZ1036
chr16	38428433	38472943	ERIZ1037
chr16	38548485	38560915	ERIZ1038
chr16	48590937	48614170	ERIZ1039
chr16	87431785	87455984	ERIZ1040
chr16	90145192	90165538	ERIZ1041
chr16	90197705	90218968	ERIZ1042
chr16	90284853	90317704	ERIZ1043
chr16	91596637	91617705	ERIZ1044
chr16	93783633	93834238	ERIZ1045
chr16	93970556	93981655	ERIZ1046
chr16	94527621	94569928	ERIZ1047
chr16	96083200	96098376	ERIZ1048
chr16	96110164	96144556	ERIZ1049
chr17	5980202	5992331	ERIZ1050
chr17	10327184	10397806	ERIZ1051
chr17	10427618	10442581	ERIZ1052
chr17	12871612	12885252	ERIZ1053
chr17	12928615	12944701	ERIZ1054
chr17	23539354	23804453	ERIZ1055
chr17	23539354	23804453	ERIZ1056
chr17	23828087	23844825	ERIZ1057
chr17	23828087	23844825	ERIZ1058
chr17	24007053	24045950	ERIZ1059
chr17	24007053	24045950	ERIZ1060
chr17	24140724	24221994	ERIZ1061
chr17	24395927	24410981	ERIZ1062
chr17	24432313	24511339	ERIZ1063
chr17	24529778	24607737	ERIZ1064
chr17	24631202	24671231	ERIZ1065
chr17	24684057	24779981	ERIZ1066
chr17	24840339	24883375	ERIZ1067
chr17	25115641	25131570	ERIZ1068
chr17	25161222	25224520	ERIZ1069
chr17	25242729	25258722	ERIZ1070
chr17	25731765	25888817	ERIZ1071
chr17	25731765	25888817	ERIZ1072
chr17	25920077	25958166	ERIZ1073
chr17	25920077	25958166	ERIZ1074
chr17	25985185	26015685	ERIZ1075
chr17	25985185	26015685	ERIZ1076
chr17	26031285	26140078	ERIZ1077
chr17	26031285	26140078	ERIZ1078
chr17	26197069	26253781	ERIZ1079
chr17	26487764	26562302	ERIZ1080
chr17	26584296	26608512	ERIZ1081
chr17	26624046	26672498	ERIZ1082
chr17	26938688	26973013	ERIZ1083
chr17	26983548	27120862	ERIZ1084
chr17	27132729	27157381	ERIZ1085
chr17	27172029	27189218	ERIZ1086
chr17	27214027	27245221	ERIZ1087
chr17	27531837	27582805	ERIZ1088
chr17	27621458	27747048	ERIZ1089
chr17	27818487	27841299	ERIZ1090
chr17	27857622	27870103	ERIZ1091
chr17	27930644	28403059	ERIZ1092
chr17	28485022	28585541	ERIZ1093
chr17	28620149	28692791	ERIZ1094
chr17	28750379	28812051	ERIZ1095
chr17	28832949	28954440	ERIZ1096
chr17	29006777	29033344	ERIZ1097
chr17	29047186	29247679	ERIZ1098
chr17	29261055	29280582	ERIZ1099
chr17	29295847	29549577	ERIZ1100
chr17	29586903	29616480	ERIZ1101
chr17	29644612	29661555	ERIZ1102
chr17	29707080	29774801	ERIZ1103
chr17	29963337	30003726	ERIZ1104
chr17	30574590	30592768	ERIZ1105
chr17	30604287	30685089	ERIZ1106
chr17	31259199	31343580	ERIZ1107
chr17	31259199	31343580	ERIZ1108
chr17	31259199	31343580	ERIZ1109
chr17	31407760	31494312	ERIZ1110
chr17	31407760	31494312	ERIZ1111
chr17	31407760	31494312	ERIZ1112
chr17	31512233	31595852	ERIZ1113
chr17	31512233	31595852	ERIZ1114
chr17	31512233	31595852	ERIZ1115
chr17	31611460	31646224	ERIZ1116
chr17	31611460	31646224	ERIZ1117
chr17	31611460	31646224	ERIZ1118
chr17	31657442	31668533	ERIZ1119
chr17	31657442	31668533	ERIZ1120
chr17	31657442	31668533	ERIZ1121
chr17	31761210	31842891	ERIZ1122
chr17	31761210	31842891	ERIZ1123
chr17	31761210	31842891	ERIZ1124
chr17	32066882	32094162	ERIZ1125
chr17	32104508	32190631	ERIZ1126
chr17	32284818	32301969	ERIZ1127
chr17	32382918	32395934	ERIZ1128
chr17	32863505	32966483	ERIZ1129
chr17	33581966	33605722	ERIZ1130
chr17	33627826	33639019	ERIZ1131
chr17	33762422	33818786	ERIZ1132
chr17	33843915	33875227	ERIZ1133
chr17	33889114	34028670	ERIZ1134
chr17	34038798	34106681	ERIZ1135
chr17	34126070	34138201	ERIZ1136
chr17	34561364	34640467	ERIZ1137
chr17	34859108	34980383	ERIZ1138
chr17	35016591	35136232	ERIZ1139
chr17	35164943	35220530	ERIZ1140
chr17	35254222	35279054	ERIZ1141
chr17	35483483	35507306	ERIZ1142
chr17	35518908	35570314	ERIZ1143
chr17	35584885	35604108	ERIZ1144
chr17	35617176	35654530	ERIZ1145
chr17	35668895	35741301	ERIZ1146
chr17	35801334	35907635	ERIZ1147
chr17	35801334	35907635	ERIZ1148
chr17	35930424	35954879	ERIZ1149
chr17	35930424	35954879	ERIZ1150
chr17	36146515	36157557	ERIZ1151
chr17	36184955	36197595	ERIZ1152
chr17	36233575	36268000	ERIZ1153
chr17	36915483	37047514	ERIZ1154
chr17	42899244	42911340	ERIZ1155
chr17	45446159	45663782	ERIZ1156
chr17	45446159	45663782	ERIZ1157
chr17	45691691	45703834	ERIZ1158
chr17	45691691	45703834	ERIZ1159
chr17	46127120	46168839	ERIZ1160
chr17	46127120	46168839	ERIZ1161
chr17	46281194	46316422	ERIZ1162
chr17	46431423	46449647	ERIZ1163
chr17	46538573	46560403	ERIZ1164
chr17	46589252	46678528	ERIZ1165
chr17	46702865	46925378	ERIZ1166
chr17	47178292	47208714	ERIZ1167
chr17	47423369	47489266	ERIZ1168
chr17	47500698	47595771	ERIZ1169
chr17	47665891	47752264	ERIZ1170
chr17	47665891	47752264	ERIZ1171
chr17	47769207	47836411	ERIZ1172
chr17	47769207	47836411	ERIZ1173
chr17	47847126	47873894	ERIZ1174
chr17	47847126	47873894	ERIZ1175
chr17	47925636	47960797	ERIZ1176
chr17	47925636	47960797	ERIZ1177
chr17	48422536	48458717	ERIZ1178
chr17	53542950	53589958	ERIZ1179
chr17	53601667	53615097	ERIZ1180
chr17	55951940	56012330	ERIZ1181
chr17	55951940	56012330	ERIZ1182
chr17	56107120	56305407	ERIZ1183
chr17	56107120	56305407	ERIZ1184
chr17	56327327	56357284	ERIZ1185
chr17	56327327	56357284	ERIZ1186
chr17	56394405	56406892	ERIZ1187
chr17	56394405	56406892	ERIZ1188
chr17	56468022	56487190	ERIZ1189
chr17	56468022	56487190	ERIZ1190
chr17	56500090	56522449	ERIZ1191
chr17	56500090	56522449	ERIZ1192
chr17	56538306	56555669	ERIZ1193
chr17	56538306	56555669	ERIZ1194
chr17	56626127	56674587	ERIZ1195
chr17	56626127	56674587	ERIZ1196
chr17	56723513	56895823	ERIZ1197
chr17	56723513	56895823	ERIZ1198
chr17	56953485	57018938	ERIZ1199
chr17	56953485	57018938	ERIZ1200
chr17	57031734	57058717	ERIZ1201
chr17	57031734	57058717	ERIZ1202
chr17	65718373	65731566	ERIZ1203
chr17	66100706	66123049	ERIZ1204
chr17	66314030	66344248	ERIZ1205
chr17	66362619	66375056	ERIZ1206
chr17	66447338	66494691	ERIZ1207
chr17	70734822	70839875	ERIZ1208
chr17	70734822	70839875	ERIZ1209
chr17	70734822	70839875	ERIZ1210
chr17	70854200	70928833	ERIZ1211
chr17	71476465	71495915	ERIZ1212
chr17	78882458	78916796	ERIZ1213
chr17	80207268	80221586	ERIZ1214
chr17	80480220	80500704	ERIZ1215
chr17	83515831	83528774	ERIZ1216
chr17	83635184	83707134	ERIZ1217
chr17	87513513	87537412	ERIZ1218
chr18	11875607	11916139	ERIZ1219
chr18	12107457	12120392	ERIZ1220
chr18	20601262	20612323	ERIZ1221
chr18	20744188	20814081	ERIZ1222
chr18	32133619	32146989	ERIZ1223
chr18	33803011	33813563	ERIZ1224
chr18	33826545	33959221	ERIZ1225
chr18	33996157	34093918	ERIZ1226
chr18	33996157	34093918	ERIZ1227
chr18	34535188	34566598	ERIZ1228
chr18	34579276	34597324	ERIZ1229
chr18	34650553	34699239	ERIZ1230
chr18	34719416	34733134	ERIZ1231
chr18	34750637	34776695	ERIZ1232
chr18	34840060	34896807	ERIZ1233
chr18	35015060	35117386	ERIZ1234
chr18	35541037	35553000	ERIZ1235
chr18	35622099	35772702	ERIZ1236
chr18	35815847	35830973	ERIZ1237
chr18	35815847	35830973	ERIZ1238
chr18	35848395	35901704	ERIZ1239
chr18	35848395	35901704	ERIZ1240
chr18	35915232	35946442	ERIZ1241
chr18	35915232	35946442	ERIZ1242
chr18	36318984	36349265	ERIZ1243
chr18	36488068	36554284	ERIZ1244
chr18	36684020	36700559	ERIZ1245
chr18	37807105	37853072	ERIZ1246
chr18	38363095	38391593	ERIZ1247
chr18	38560934	38578252	ERIZ1248
chr18	42264723	42276814	ERIZ1249
chr18	46908632	46924087	ERIZ1250
chr18	46934707	46948913	ERIZ1251
chr18	56594330	56633825	ERIZ1252
chr18	56647791	56706317	ERIZ1253
chr18	60591681	60604153	ERIZ1254
chr18	60591681	60604153	ERIZ1255
chr18	60670305	60681991	ERIZ1256
chr18	60670305	60681991	ERIZ1257
chr18	60708894	60809973	ERIZ1258
chr18	60708894	60809973	ERIZ1259
chr18	60847663	60859355	ERIZ1260
chr18	60847663	60859355	ERIZ1261
chr18	60946143	60956482	ERIZ1262
chr18	60946143	60956482	ERIZ1263
chr18	61037502	61049403	ERIZ1264
chr18	61037502	61049403	ERIZ1265
chr18	61594839	61652565	ERIZ1266
chr18	61684739	61705718	ERIZ1267
chr18	65555081	65583748	ERIZ1268
chr18	65602326	65624111	ERIZ1269
chr18	67244122	67287667	ERIZ1270
chr18	67313785	67390731	ERIZ1271
chr18	67722913	67741486	ERIZ1272
chr18	67755863	67772708	ERIZ1273
chr18	75008216	75025939	ERIZ1274
chr18	75164907	75366075	ERIZ1275
chr18	75398859	75470033	ERIZ1276
chr18	77022230	77039763	ERIZ1277
chr18	77712716	77799002	ERIZ1278
chr18	80161802	80206213	ERIZ1279
chr18	80236263	80265843	ERIZ1280
chr18	82766499	82797452	ERIZ1281
chr18	82811187	82835589	ERIZ1282
chr18	84884939	84936046	ERIZ1283
chr19	3574163	3611400	ERIZ1284
chr19	3684542	3707918	ERIZ1285
chr19	3719482	3767322	ERIZ1286
chr19	3818577	3851788	ERIZ1287
chr19	3895450	4068104	ERIZ1288
chr19	4082221	4285522	ERIZ1289
chr19	4303947	4315390	ERIZ1290
chr19	4396718	4421365	ERIZ1291
chr19	4437554	4457250	ERIZ1292
chr19	4732071	4753193	ERIZ1293
chr19	4810568	4906961	ERIZ1294
chr19	4927028	5143395	ERIZ1295
chr19	5294208	5309219	ERIZ1296
chr19	5335181	5376227	ERIZ1297
chr19	5390228	5542551	ERIZ1298
chr19	5582493	5598318	ERIZ1299
chr19	5612529	5628188	ERIZ1300
chr19	5648073	5669016	ERIZ1301
chr19	5686111	5893886	ERIZ1302
chr19	5915054	5939910	ERIZ1303
chr19	5962992	6046071	ERIZ1304
chr19	6060700	6082353	ERIZ1305
chr19	6099981	6150171	ERIZ1306
chr19	6222782	6280460	ERIZ1307
chr19	6291650	6365229	ERIZ1308
chr19	6381025	6430811	ERIZ1309
chr19	6443900	6470367	ERIZ1310
chr19	6490339	6528222	ERIZ1311
chr19	6649093	6687422	ERIZ1312
chr19	6837476	6859594	ERIZ1313
chr19	6902844	7019474	ERIZ1314
chr19	7039843	7224832	ERIZ1315
chr19	7238897	7270249	ERIZ1316
chr19	7338770	7357574	ERIZ1317
chr19	7381405	7424299	ERIZ1318
chr19	8690123	8737872	ERIZ1319
chr19	8774536	8805070	ERIZ1320
chr19	8838760	8888689	ERIZ1321
chr19	8920519	8941796	ERIZ1322
chr19	8982363	9001675	ERIZ1323
chr19	9019203	9116887	ERIZ1324
chr19	9987605	9997750	ERIZ1325
chr19	10125668	10149680	ERIZ1326
chr19	10160032	10184156	ERIZ1327
chr19	10160032	10184156	ERIZ1328
chr19	10208516	10234176	ERIZ1329
chr19	10208516	10234176	ERIZ1330
chr19	10554559	10606888	ERIZ1331
chr19	10554559	10606888	ERIZ1332
chr19	10631882	10648928	ERIZ1333
chr19	10631882	10648928	ERIZ1334
chr19	11996120	12012104	ERIZ1335
chr19	18650074	18670792	ERIZ1336
chr19	23025315	23141598	ERIZ1337
chr19	23168675	23189636	ERIZ1338
chr19	24206875	24260070	ERIZ1339
chr19	25476751	25493895	ERIZ1340
chr19	29052105	29066021	ERIZ1341
chr19	29649262	29685408	ERIZ1342
chr19	29702561	29712740	ERIZ1343
chr19	32242298	32277215	ERIZ1344
chr19	36815899	36829283	ERIZ1345
chr19	36900574	36926271	ERIZ1346
chr19	37357730	37374473	ERIZ1347
chr19	38036835	38055616	ERIZ1348
chr19	41441458	41482545	ERIZ1349
chr19	41801968	41814096	ERIZ1350
chr19	41841942	41859227	ERIZ1351
chr19	41895981	41912793	ERIZ1352
chr19	41980452	42091570	ERIZ1353
chr19	42127686	42171965	ERIZ1354
chr19	42284916	42325315	ERIZ1355
chr19	43883930	43910243	ERIZ1356
chr19	44236656	44296027	ERIZ1357
chr19	44377547	44392927	ERIZ1358
chr19	44699400	44710295	ERIZ1359
chr19	44984841	45084128	ERIZ1360
chr19	45103229	45115451	ERIZ1361
chr19	45139338	45154979	ERIZ1362
chr19	45227537	45246640	ERIZ1363
chr19	45270055	45337704	ERIZ1364
chr19	45350199	45365019	ERIZ1365
chr19	45541833	45558778	ERIZ1366
chr19	45783460	45846624	ERIZ1367
chr19	45991248	46030947	ERIZ1368
chr19	46042722	46058399	ERIZ1369
chr19	46305947	46379858	ERIZ1370
chr19	46449862	46504150	ERIZ1371
chr19	46516949	46599253	ERIZ1372
chr19	46671857	46682007	ERIZ1373
chr19	46832963	46853519	ERIZ1374
chr19	46961423	47032955	ERIZ1375
chr19	47049649	47064870	ERIZ1376
chr19	47132327	47201723	ERIZ1377
chr19	47230092	47469443	ERIZ1378
chr19	47484934	47510216	ERIZ1379
chr19	53045495	53071152	ERIZ1380
chr19	53390861	53452943	ERIZ1381
chr19	53390861	53452943	ERIZ1382
chr19	53652696	53676412	ERIZ1383
chr19	53687689	53707514	ERIZ1384
chr19	55710295	55739522	ERIZ1385
chr2	4590993	4601446	ERIZ1386
chr2	4910986	4923095	ERIZ1387
chr2	4973114	4986893	ERIZ1388
chr2	5011768	5023122	ERIZ1389
chr2	5905348	5952469	ERIZ1390
chr2	6060759	6089741	ERIZ1391
chr2	17931176	17993929	ERIZ1392
chr2	20580031	20781189	ERIZ1393
chr2	20580031	20781189	ERIZ1394
chr2	24920045	24950599	ERIZ1395
chr2	24920045	24950599	ERIZ1396
chr2	24920045	24950599	ERIZ1397
chr2	25183279	25198411	ERIZ1398
chr2	25183279	25198411	ERIZ1399
chr2	25183279	25198411	ERIZ1400
chr2	25209586	25266562	ERIZ1401
chr2	25209586	25266562	ERIZ1402
chr2	25209586	25266562	ERIZ1403
chr2	25285305	25330162	ERIZ1404
chr2	25285305	25330162	ERIZ1405
chr2	25285305	25330162	ERIZ1406
chr2	25354583	25409717	ERIZ1407
chr2	25354583	25409717	ERIZ1408
chr2	25354583	25409717	ERIZ1409
chr2	25546094	25580887	ERIZ1410
chr2	25546094	25580887	ERIZ1411
chr2	25546094	25580887	ERIZ1412
chr2	25982045	25994096	ERIZ1413
chr2	25982045	25994096	ERIZ1414
chr2	25982045	25994096	ERIZ1415
chr2	26061881	26075030	ERIZ1416
chr2	26061881	26075030	ERIZ1417
chr2	26061881	26075030	ERIZ1418
chr2	26119713	26137972	ERIZ1419
chr2	26119713	26137972	ERIZ1420
chr2	26119713	26137972	ERIZ1421
chr2	26339535	26361945	ERIZ1422
chr2	26339535	26361945	ERIZ1423
chr2	26339535	26361945	ERIZ1424
chr2	26399153	26409443	ERIZ1425
chr2	26399153	26409443	ERIZ1426
chr2	26399153	26409443	ERIZ1427
chr2	26445885	26468788	ERIZ1428
chr2	26445885	26468788	ERIZ1429
chr2	26445885	26468788	ERIZ1430
chr2	26502366	26512903	ERIZ1431
chr2	26502366	26512903	ERIZ1432
chr2	26502366	26512903	ERIZ1433
chr2	26549596	26646752	ERIZ1434
chr2	26549596	26646752	ERIZ1435
chr2	26549596	26646752	ERIZ1436
chr2	26933820	26945283	ERIZ1437
chr2	26933820	26945283	ERIZ1438
chr2	26933820	26945283	ERIZ1439
chr2	26933820	26945283	ERIZ1440
chr2	27427698	27443187	ERIZ1441
chr2	27427698	27443187	ERIZ1442
chr2	27427698	27443187	ERIZ1443
chr2	27427698	27443187	ERIZ1444
chr2	27476270	27516976	ERIZ1445
chr2	27476270	27516976	ERIZ1446
chr2	27476270	27516976	ERIZ1447
chr2	27476270	27516976	ERIZ1448
chr2	27544354	27555128	ERIZ1449
chr2	27544354	27555128	ERIZ1450
chr2	27544354	27555128	ERIZ1451
chr2	27544354	27555128	ERIZ1452
chr2	28424803	28563189	ERIZ1453
chr2	28424803	28563189	ERIZ1454
chr2	28424803	28563189	ERIZ1455
chr2	28424803	28563189	ERIZ1456
chr2	28599202	28640408	ERIZ1457
chr2	28599202	28640408	ERIZ1458
chr2	28599202	28640408	ERIZ1459
chr2	28599202	28640408	ERIZ1460
chr2	28694908	28706087	ERIZ1461
chr2	29052621	29071392	ERIZ1462
chr2	29086171	29123785	ERIZ1463
chr2	29691478	29774825	ERIZ1464
chr2	29786054	29829277	ERIZ1465
chr2	29847065	29891432	ERIZ1466
chr2	30026231	30063717	ERIZ1467
chr2	30077040	30137411	ERIZ1468
chr2	30152211	30169911	ERIZ1469
chr2	30180811	30202614	ERIZ1470
chr2	30252372	30285862	ERIZ1471
chr2	30346964	30416432	ERIZ1472
chr2	30451150	30470957	ERIZ1473
chr2	30511158	30523330	ERIZ1474
chr2	30587662	30602353	ERIZ1475
chr2	30686290	30808955	ERIZ1476
chr2	30827094	30954051	ERIZ1477
chr2	30982159	31086865	ERIZ1478
chr2	31140009	31153596	ERIZ1479
chr2	31208600	31276019	ERIZ1480
chr2	31286626	31303746	ERIZ1481
chr2	31418368	31472466	ERIZ1482
chr2	31523767	31571112	ERIZ1483
chr2	31619062	31670889	ERIZ1484
chr2	31715931	31760457	ERIZ1485
chr2	31961303	31972658	ERIZ1486
chr2	32054696	32089796	ERIZ1487
chr2	32126125	32153621	ERIZ1488
chr2	32239162	32275682	ERIZ1489
chr2	32309418	32412594	ERIZ1490
chr2	32484876	32534881	ERIZ1491
chr2	32571314	32787883	ERIZ1492
chr2	32798762	32809496	ERIZ1493
chr2	32838051	32992758	ERIZ1494
chr2	33429366	33448243	ERIZ1495
chr2	33467051	33483218	ERIZ1496
chr2	34629091	34647077	ERIZ1497
chr2	34660169	34675179	ERIZ1498
chr2	34936515	34946990	ERIZ1499
chr2	35462496	35480425	ERIZ1500
chr2	35490828	35510497	ERIZ1501
chr2	35604556	35621193	ERIZ1502
chr2	35648970	35659215	ERIZ1503
chr2	37756626	37770726	ERIZ1504
chr2	38541174	38555339	ERIZ1505
chr2	38671726	38691760	ERIZ1506
chr2	38984468	39000435	ERIZ1507
chr2	52056944	52073838	ERIZ1508
chr2	52931324	52969549	ERIZ1509
chr2	59377760	59400439	ERIZ1510
chr2	59598643	59613705	ERIZ1511
chr2	59721171	59779986	ERIZ1512
chr2	60382292	60414952	ERIZ1513
chr2	69884214	69899015	ERIZ1514
chr2	71526815	71551874	ERIZ1515
chr2	71709049	71750535	ERIZ1516
chr2	72981738	73027448	ERIZ1517
chr2	75631964	75660922	ERIZ1518
chr2	75749272	75793249	ERIZ1519
chr2	84715428	84763784	ERIZ1520
chr2	84798087	84824157	ERIZ1521
chr2	87480529	87524351	ERIZ1522
chr2	90877883	90892924	ERIZ1523
chr2	90915758	90939425	ERIZ1524
chr2	91027370	91050416	ERIZ1525
chr2	91102472	91124090	ERIZ1526
chr2	91183273	91206634	ERIZ1527
chr2	91248118	91266059	ERIZ1528
chr2	91624966	91672699	ERIZ1529
chr2	91921413	91934647	ERIZ1530
chr2	91962893	91987945	ERIZ1531
chr2	92386988	92403651	ERIZ1532
chr2	93867917	93893256	ERIZ1533
chr2	93924564	93936385	ERIZ1534
chr2	119159921	119236604	ERIZ1535
chr2	119250123	119287655	ERIZ1536
chr2	119310842	119330079	ERIZ1537
chr2	119735115	119762669	ERIZ1538
chr2	119782560	119868497	ERIZ1539
chr2	120073578	120084433	ERIZ1540
chr2	121294460	121305790	ERIZ1541
chr2	129152299	129197936	ERIZ1542
chr2	129213915	129260945	ERIZ1543
chr2	130283662	130294550	ERIZ1544
chr2	130629147	130643714	ERIZ1545
chr2	130684528	130716538	ERIZ1546
chr2	131163067	131173375	ERIZ1547
chr2	131163067	131173375	ERIZ1548
chr2	144143397	144211017	ERIZ1549
chr2	144283267	144316978	ERIZ1550
chr2	152008653	152024998	ERIZ1551
chr2	152331517	152384733	ERIZ1552
chr2	152690657	152797984	ERIZ1553
chr2	152821049	152848121	ERIZ1554
chr2	153214858	153225330	ERIZ1555
chr2	153320296	153341335	ERIZ1556
chr2	153436742	153452817	ERIZ1557
chr2	153513202	153531860	ERIZ1558
chr2	153545191	153561123	ERIZ1559
chr2	153571996	153651290	ERIZ1560
chr2	154373182	154390271	ERIZ1561
chr2	154402053	154438153	ERIZ1562
chr2	154537899	154620556	ERIZ1563
chr2	154633018	154658783	ERIZ1564
chr2	154698665	154712432	ERIZ1565
chr2	154772875	154792250	ERIZ1566
chr2	155073254	155086856	ERIZ1567
chr2	155585284	155632589	ERIZ1568
chr2	155809580	155843635	ERIZ1569
chr2	155929515	155956744	ERIZ1570
chr2	156179173	156198946	ERIZ1571
chr2	156393291	156457144	ERIZ1572
chr2	156673934	156726906	ERIZ1573
chr2	156775981	156789160	ERIZ1574
chr2	156808285	156829457	ERIZ1575
chr2	156877746	156890612	ERIZ1576
chr2	157006045	157029763	ERIZ1577
chr2	157330720	157443580	ERIZ1578
chr2	157330720	157443580	ERIZ1579
chr2	157457563	157468503	ERIZ1580
chr2	157457563	157468503	ERIZ1581
chr2	157566827	157581930	ERIZ1582
chr2	157566827	157581930	ERIZ1583
chr2	163012525	163056185	ERIZ1584
chr2	163448219	163460606	ERIZ1585
chr2	164440924	164468691	ERIZ1586
chr2	164483666	164494719	ERIZ1587
chr2	164508843	164531083	ERIZ1588
chr2	164770240	164787982	ERIZ1589
chr2	164816089	164886365	ERIZ1590
chr2	164903883	164916331	ERIZ1591
chr2	164927539	164970346	ERIZ1592
chr2	165774039	165810866	ERIZ1593
chr2	165886480	165994648	ERIZ1594
chr2	166074329	166102565	ERIZ1595
chr2	166074329	166102565	ERIZ1596
chr2	166155439	166179286	ERIZ1597
chr2	166155439	166179286	ERIZ1598
chr2	166792073	166806456	ERIZ1599
chr2	166792073	166806456	ERIZ1600
chr2	166884309	166906434	ERIZ1601
chr2	166884309	166906434	ERIZ1602
chr2	166995196	167015910	ERIZ1603
chr2	166995196	167015910	ERIZ1604
chr2	167055026	167085506	ERIZ1605
chr2	167055026	167085506	ERIZ1606
chr2	167107869	167128585	ERIZ1607
chr2	167107869	167128585	ERIZ1608
chr2	167196248	167281135	ERIZ1609
chr2	167196248	167281135	ERIZ1610
chr2	167347919	167478113	ERIZ1611
chr2	167347919	167478113	ERIZ1612
chr2	167518493	167606396	ERIZ1613
chr2	167518493	167606396	ERIZ1614
chr2	167630484	167641991	ERIZ1615
chr2	167630484	167641991	ERIZ1616
chr2	168051548	168082127	ERIZ1617
chr2	168051548	168082127	ERIZ1618
chr2	168101978	168174581	ERIZ1619
chr2	168101978	168174581	ERIZ1620
chr2	168233297	168257559	ERIZ1621
chr2	168233297	168257559	ERIZ1622
chr2	168672725	168744354	ERIZ1623
chr2	168672725	168744354	ERIZ1624
chr2	168765449	168799804	ERIZ1625
chr2	168765449	168799804	ERIZ1626
chr2	168819592	168927195	ERIZ1627
chr2	168819592	168927195	ERIZ1628
chr2	168953717	168984373	ERIZ1629
chr2	168953717	168984373	ERIZ1630
chr2	170155206	170218893	ERIZ1631
chr2	170236597	170256498	ERIZ1632
chr2	172512832	172533442	ERIZ1633
chr2	172512832	172533442	ERIZ1634
chr2	172512832	172533442	ERIZ1635
chr2	172512832	172533442	ERIZ1636
chr2	172512832	172533442	ERIZ1637
chr2	172563140	172586777	ERIZ1638
chr2	172563140	172586777	ERIZ1639
chr2	172563140	172586777	ERIZ1640
chr2	172563140	172586777	ERIZ1641
chr2	172563140	172586777	ERIZ1642
chr2	173273902	173291576	ERIZ1643
chr2	173273902	173291576	ERIZ1644
chr2	173273902	173291576	ERIZ1645
chr2	173273902	173291576	ERIZ1646
chr2	173273902	173291576	ERIZ1647
chr2	180087261	180119052	ERIZ1648
chr2	180087261	180119052	ERIZ1649
chr2	180215888	180265516	ERIZ1650
chr2	180215888	180265516	ERIZ1651
chr2	180278837	180292725	ERIZ1652
chr2	180278837	180292725	ERIZ1653
chr2	180724679	180745920	ERIZ1654
chr2	181302919	181319728	ERIZ1655
chr2	181561331	181601913	ERIZ1656
chr3	9003666	9069174	ERIZ1657
chr3	9096656	9117131	ERIZ1658
chr3	9610284	9665444	ERIZ1659
chr3	10345858	10369038	ERIZ1660
chr3	30968242	30996915	ERIZ1661
chr3	34663421	34771761	ERIZ1662
chr3	51206642	51223966	ERIZ1663
chr3	51341271	51417436	ERIZ1664
chr3	68478043	68493400	ERIZ1665
chr3	84186423	84214804	ERIZ1666
chr3	87132065	87161657	ERIZ1667
chr3	87173428	87199360	ERIZ1668
chr3	87883901	87908025	ERIZ1669
chr3	87945060	88043523	ERIZ1670
chr3	88114143	88144520	ERIZ1671
chr3	88181504	88210334	ERIZ1672
chr3	88223724	88296591	ERIZ1673
chr3	88324928	88335543	ERIZ1674
chr3	88362554	88395983	ERIZ1675
chr3	88424304	88554735	ERIZ1676
chr3	88570760	88656221	ERIZ1677
chr3	88718468	88765965	ERIZ1678
chr3	89086990	89166370	ERIZ1679
chr3	89086990	89166370	ERIZ1680
chr3	89182484	89424049	ERIZ1681
chr3	89182484	89424049	ERIZ1682
chr3	89435880	89485811	ERIZ1683
chr3	89435880	89485811	ERIZ1684
chr3	89755361	89767426	ERIZ1685
chr3	89783892	89935528	ERIZ1686
chr3	89951134	89989982	ERIZ1687
chr3	90064025	90081738	ERIZ1688
chr3	90106108	90161773	ERIZ1689
chr3	90184190	90249756	ERIZ1690
chr3	90265729	90295481	ERIZ1691
chr3	90365767	90387741	ERIZ1692
chr3	90431199	90475514	ERIZ1693
chr3	94944989	94983319	ERIZ1694
chr3	95015303	95028195	ERIZ1695
chr3	95041370	95053411	ERIZ1696
chr3	95105765	95194808	ERIZ1697
chr3	95228019	95255974	ERIZ1698
chr3	95268507	95319062	ERIZ1699
chr3	95618559	95721344	ERIZ1700
chr3	95755284	95766078	ERIZ1701
chr3	95877503	95930752	ERIZ1702
chr3	96159089	96193911	ERIZ1703
chr3	96228715	96263054	ERIZ1704
chr3	96276866	96287245	ERIZ1705
chr3	96388638	96506127	ERIZ1706
chr3	96520005	96608738	ERIZ1707
chr3	96636743	96710284	ERIZ1708
chr3	103076064	103103657	ERIZ1709
chr3	103179388	103214903	ERIZ1710
chr3	103372237	103383360	ERIZ1711
chr3	104759751	104794882	ERIZ1712
chr3	121403193	121428427	ERIZ1713
chr3	121465927	121479622	ERIZ1714
chr3	121552250	121585930	ERIZ1715
chr3	122481471	122501987	ERIZ1716
chr3	129643315	129658897	ERIZ1717
chr3	135527727	135555068	ERIZ1718
chr3	145951265	145989567	ERIZ1719
chr4	3080445	3091627	ERIZ1720
chr4	10904829	10945365	ERIZ1721
chr4	10959763	10982238	ERIZ1722
chr4	11005783	11056984	ERIZ1723
chr4	11074286	11157476	ERIZ1724
chr4	32919502	32952829	ERIZ1725
chr4	33250731	33278808	ERIZ1726
chr4	34881543	34924919	ERIZ1727
chr4	40218816	40247670	ERIZ1728
chr4	40706548	40718802	ERIZ1729
chr4	40770960	40796713	ERIZ1730
chr4	40873430	40931966	ERIZ1731
chr4	41017366	41137253	ERIZ1732
chr4	41275090	41291227	ERIZ1733
chr4	41312948	41349966	ERIZ1734
chr4	43000269	43050590	ERIZ1735
chr4	43394367	43405371	ERIZ1736
chr4	43505539	43527954	ERIZ1737
chr4	43955910	43993300	ERIZ1738
chr4	44937434	44983762	ERIZ1739
chr4	48568079	48586276	ERIZ1740
chr4	55453656	55481729	ERIZ1741
chr4	56847076	56865922	ERIZ1742
chr4	56945574	56972009	ERIZ1743
chr4	57146092	57185099	ERIZ1744
chr4	57769937	57797059	ERIZ1745
chr4	57830629	57846651	ERIZ1746
chr4	59446152	59458567	ERIZ1747
chr4	83321996	83347113	ERIZ1748
chr4	86668039	86746752	ERIZ1749
chr4	98778674	98790653	ERIZ1750
chr4	98837694	98868165	ERIZ1751
chr4	101355373	101404343	ERIZ1752
chr4	105186019	105211048	ERIZ1753
chr4	105221615	105244947	ERIZ1754
chr4	105289142	105299935	ERIZ1755
chr4	106829956	106910441	ERIZ1756
chr4	106829956	106910441	ERIZ1757
chr4	106829956	106910441	ERIZ1758
chr4	107211005	107223743	ERIZ1759
chr4	108155438	108166587	ERIZ1760
chr4	108216520	108227045	ERIZ1761
chr4	108302207	108329076	ERIZ1762
chr4	108341071	108386388	ERIZ1763
chr4	115820058	115830851	ERIZ1764
chr4	116133460	116152023	ERIZ1765
chr4	116162403	116221863	ERIZ1766
chr4	116649802	116686570	ERIZ1767
chr4	116703562	116724292	ERIZ1768
chr4	116761792	116797561	ERIZ1769
chr4	116808707	116826233	ERIZ1770
chr4	116994913	117018505	ERIZ1771
chr4	117087101	117161018	ERIZ1772
chr4	117182191	117224675	ERIZ1773
chr4	117236871	117421045	ERIZ1774
chr4	117871382	117882794	ERIZ1775
chr4	117917373	117930678	ERIZ1776
chr4	118178951	118248392	ERIZ1777
chr4	119000947	119054634	ERIZ1778
chr4	119064779	119108657	ERIZ1779
chr4	119202492	119221707	ERIZ1780
chr4	119239740	119271701	ERIZ1781
chr4	119292650	119302757	ERIZ1782
chr4	121016201	121045651	ERIZ1783
chr4	122994640	123017981	ERIZ1784
chr4	123305451	123317734	ERIZ1785
chr4	123328572	123345512	ERIZ1786
chr4	123612242	123722801	ERIZ1787
chr4	124692562	124716843	ERIZ1788
chr4	124735124	124753664	ERIZ1789
chr4	124817227	124845118	ERIZ1790
chr4	124856767	124917426	ERIZ1791
chr4	125056552	125066901	ERIZ1792
chr4	125056552	125066901	ERIZ1793
chr4	125056552	125066901	ERIZ1794
chr4	125112475	125151059	ERIZ1795
chr4	125112475	125151059	ERIZ1796
chr4	125112475	125151059	ERIZ1797
chr4	125519499	125548716	ERIZ1798
chr4	125519499	125548716	ERIZ1799
chr4	125519499	125548716	ERIZ1800
chr4	125558773	125619309	ERIZ1801
chr4	125558773	125619309	ERIZ1802
chr4	125558773	125619309	ERIZ1803
chr4	125715851	125732739	ERIZ1804
chr4	125715851	125732739	ERIZ1805
chr4	125715851	125732739	ERIZ1806
chr4	125989639	126048066	ERIZ1807
chr4	125989639	126048066	ERIZ1808
chr4	125989639	126048066	ERIZ1809
chr4	126060920	126110779	ERIZ1810
chr4	126060920	126110779	ERIZ1811
chr4	126060920	126110779	ERIZ1812
chr4	126121297	126163117	ERIZ1813
chr4	126121297	126163117	ERIZ1814
chr4	126121297	126163117	ERIZ1815
chr4	126200625	126341817	ERIZ1816
chr4	126721587	126742941	ERIZ1817
chr4	126966663	127022857	ERIZ1818
chr4	127118842	127213545	ERIZ1819
chr4	127118842	127213545	ERIZ1820
chr4	127230161	127248225	ERIZ1821
chr4	127230161	127248225	ERIZ1822
chr4	127312416	127371812	ERIZ1823
chr4	127312416	127371812	ERIZ1824
chr4	128901850	128995203	ERIZ1825
chr4	128901850	128995203	ERIZ1826
chr4	129012409	129060002	ERIZ1827
chr4	129012409	129060002	ERIZ1828
chr4	129091810	129143306	ERIZ1829
chr4	129091810	129143306	ERIZ1830
chr4	129239158	129300248	ERIZ1831
chr4	129337132	129463321	ERIZ1832
chr4	129485281	129514875	ERIZ1833
chr4	129541419	129590982	ERIZ1834
chr4	129608392	129625736	ERIZ1835
chr4	129670736	129701696	ERIZ1836
chr4	129740622	129822175	ERIZ1837
chr4	129858952	129884387	ERIZ1838
chr4	129953854	129996303	ERIZ1839
chr4	130089861	130104367	ERIZ1840
chr4	130253561	130278320	ERIZ1841
chr4	130294743	130313666	ERIZ1842
chr4	130516971	130579610	ERIZ1843
chr4	130629396	130665009	ERIZ1844
chr4	130895897	130914528	ERIZ1845
chr4	130895897	130914528	ERIZ1846
chr4	130895897	130914528	ERIZ1847
chr4	131907782	131923179	ERIZ1848
chr4	132066439	132079897	ERIZ1849
chr4	132137596	132177766	ERIZ1850
chr4	132210644	132329244	ERIZ1851
chr4	132344278	132382582	ERIZ1852
chr4	132399876	132454440	ERIZ1853
chr4	132399876	132454440	ERIZ1854
chr4	132464707	132489327	ERIZ1855
chr4	132508048	132536495	ERIZ1856
chr4	132554703	132639751	ERIZ1857
chr4	132726720	132768487	ERIZ1858
chr4	132780399	132823620	ERIZ1859
chr4	132883209	133040583	ERIZ1860
chr4	133051203	133131988	ERIZ1861
chr4	133193053	133288374	ERIZ1862
chr4	133352246	133373117	ERIZ1863
chr4	133408987	133524445	ERIZ1864
chr4	133546596	133682075	ERIZ1865
chr4	133751438	133848451	ERIZ1866
chr4	133870199	133957160	ERIZ1867
chr4	133969700	133982720	ERIZ1868
chr4	134013048	134128022	ERIZ1869
chr4	134190657	134212667	ERIZ1870
chr4	134224990	134273457	ERIZ1871
chr4	134289383	134427132	ERIZ1872
chr4	134438983	134510656	ERIZ1873
chr4	134533592	134571995	ERIZ1874
chr4	134716413	134801794	ERIZ1875
chr4	134851830	134892449	ERIZ1876
chr4	134851830	134892449	ERIZ1877
chr4	134906552	134924112	ERIZ1878
chr4	134906552	134924112	ERIZ1879
chr4	134939795	134959455	ERIZ1880
chr4	134939795	134959455	ERIZ1881
chr4	134974108	134988433	ERIZ1882
chr4	134974108	134988433	ERIZ1883
chr4	135018493	135029663	ERIZ1884
chr4	135018493	135029663	ERIZ1885
chr4	135272867	135315905	ERIZ1886
chr4	135352045	135454624	ERIZ1887
chr4	135464869	135621313	ERIZ1888
chr4	135665712	135687670	ERIZ1889
chr4	135795020	135855674	ERIZ1890
chr4	135874872	135905563	ERIZ1891
chr4	135916831	136001754	ERIZ1892
chr4	136020559	136172319	ERIZ1893
chr4	136194287	136312243	ERIZ1894
chr4	136367885	136383829	ERIZ1895
chr4	136410058	136470939	ERIZ1896
chr4	136603885	136643689	ERIZ1897
chr4	136656464	136666885	ERIZ1898
chr4	136715014	136756253	ERIZ1899
chr4	137357834	137400883	ERIZ1900
chr4	137357834	137400883	ERIZ1901
chr4	137437121	137595488	ERIZ1902
chr4	137437121	137595488	ERIZ1903
chr4	137660178	137824291	ERIZ1904
chr4	137660178	137824291	ERIZ1905
chr4	137853623	137911029	ERIZ1906
chr4	137853623	137911029	ERIZ1907
chr4	137938147	137948253	ERIZ1908
chr4	137938147	137948253	ERIZ1909
chr4	138314797	138332592	ERIZ1910
chr4	138314797	138332592	ERIZ1911
chr4	138314797	138332592	ERIZ1912
chr4	138314797	138332592	ERIZ1913
chr4	138314797	138332592	ERIZ1914
chr4	138314797	138332592	ERIZ1915
chr4	138314797	138332592	ERIZ1916
chr4	138314797	138332592	ERIZ1917
chr4	138410055	138428849	ERIZ1918
chr4	138410055	138428849	ERIZ1919
chr4	138410055	138428849	ERIZ1920
chr4	138410055	138428849	ERIZ1921
chr4	138410055	138428849	ERIZ1922
chr4	138410055	138428849	ERIZ1923
chr4	138410055	138428849	ERIZ1924
chr4	138410055	138428849	ERIZ1925
chr4	138441945	138484274	ERIZ1926
chr4	138441945	138484274	ERIZ1927
chr4	138441945	138484274	ERIZ1928
chr4	138441945	138484274	ERIZ1929
chr4	138441945	138484274	ERIZ1930
chr4	138441945	138484274	ERIZ1931
chr4	138441945	138484274	ERIZ1932
chr4	138441945	138484274	ERIZ1933
chr4	138690803	138712001	ERIZ1934
chr4	138690803	138712001	ERIZ1935
chr4	138690803	138712001	ERIZ1936
chr4	138690803	138712001	ERIZ1937
chr4	138690803	138712001	ERIZ1938
chr4	138690803	138712001	ERIZ1939
chr4	138690803	138712001	ERIZ1940
chr4	138690803	138712001	ERIZ1941
chr4	139080148	139097010	ERIZ1942
chr4	139080148	139097010	ERIZ1943
chr4	139080148	139097010	ERIZ1944
chr4	139080148	139097010	ERIZ1945
chr4	139080148	139097010	ERIZ1946
chr4	139080148	139097010	ERIZ1947
chr4	139080148	139097010	ERIZ1948
chr4	139080148	139097010	ERIZ1949
chr4	139131653	139151106	ERIZ1950
chr4	139131653	139151106	ERIZ1951
chr4	139131653	139151106	ERIZ1952
chr4	139131653	139151106	ERIZ1953
chr4	139131653	139151106	ERIZ1954
chr4	139131653	139151106	ERIZ1955
chr4	139131653	139151106	ERIZ1956
chr4	139131653	139151106	ERIZ1957
chr4	139165061	139191825	ERIZ1958
chr4	139165061	139191825	ERIZ1959
chr4	139165061	139191825	ERIZ1960
chr4	139165061	139191825	ERIZ1961
chr4	139165061	139191825	ERIZ1962
chr4	139165061	139191825	ERIZ1963
chr4	139165061	139191825	ERIZ1964
chr4	139165061	139191825	ERIZ1965
chr4	139280514	139344177	ERIZ1966
chr4	139280514	139344177	ERIZ1967
chr4	139280514	139344177	ERIZ1968
chr4	139280514	139344177	ERIZ1969
chr4	139280514	139344177	ERIZ1970
chr4	139280514	139344177	ERIZ1971
chr4	139280514	139344177	ERIZ1972
chr4	139280514	139344177	ERIZ1973
chr4	139590167	139624284	ERIZ1974
chr4	139590167	139624284	ERIZ1975
chr4	139590167	139624284	ERIZ1976
chr4	139590167	139624284	ERIZ1977
chr4	139590167	139624284	ERIZ1978
chr4	139590167	139624284	ERIZ1979
chr4	139590167	139624284	ERIZ1980
chr4	139590167	139624284	ERIZ1981
chr4	140540933	140700266	ERIZ1982
chr4	140540933	140700266	ERIZ1983
chr4	140540933	140700266	ERIZ1984
chr4	140540933	140700266	ERIZ1985
chr4	140540933	140700266	ERIZ1986
chr4	140540933	140700266	ERIZ1987
chr4	140540933	140700266	ERIZ1988
chr4	140540933	140700266	ERIZ1989
chr4	140727287	140766594	ERIZ1990
chr4	140727287	140766594	ERIZ1991
chr4	140727287	140766594	ERIZ1992
chr4	140727287	140766594	ERIZ1993
chr4	140727287	140766594	ERIZ1994
chr4	140727287	140766594	ERIZ1995
chr4	140727287	140766594	ERIZ1996
chr4	140727287	140766594	ERIZ1997
chr4	140976524	141111631	ERIZ1998
[truncated: 1,283 more rows]
