# Supplementary material for: Transcription shapes DNA replication initiation to preserve genome integrity
Source: Genome Biol. 2021 Jun 9;22:176. doi: 10.1186/s13059-021-02390-3 (PMC8188667; doi:10.1186/s13059-021-02390-3)
Supplement: Supplementary file 5 — Additional file 5: Table S4. Key resource table. [file 13059_2021_2390_MOESM5_ESM.xlsx]

## Sheet: Table S4
Table S4 Key resource table
Reagents or resources	Source	Identifier
Antibodies
Anti-BrdU (3D4), FITC	BD Bioscicences	556028
Anti-BrdU (BU1/75)	Abcam	ab6326
Anti-ORC2 (3G6)	Santa Cruz	sc-32734X
Anti-MCM5 (EP2683Y)	Abcam	ab75975
Anti-MCM6 (EPR17686)	Abcam	ab201683
Anti-H4	Abcam	ab10158
Goat anti Rat IgG 488	Invitrogen	A-11006
Anti-β-actin (EPR16769)	Abcam	ab179467
Goat anti-Mouse IgG HRP	Abcam	ab6789
Goat anti-Rabbit IgG HRP	Abcam	ab6721
Goat anti-Rat IgG HRP	Abcam	ab97057
Anti-γ-H2AX	Abcam	ab2893
Anti-γ-H2AX (JBW301)	Merck Millipore	05-636-I
Anti-RNA PolII (8WG16)	Abcam	ab817
Chemicals and Recombinant Proteins
Palbociclib (PD-0332991) HCl	Selleckchem	S1116
HU (Hydroxyurea)	Sigma	H8627
EdU (5-ethynyl-20-deoxyuridine)	Invitrogen	A10044
Biotin Azide (PEG4 carboxamide-6-Azidohexanyl Biotin)	Invitrogen	B10184
TAMRA-Azide-Biotin	Click Chemistry Tools	1048
BrdU (5-Bromo-2´-Deoxyuridine)	Invitrogen	B23151
T4 PNK	NEB	M0201L
T4 DNA ligase	Thermo Fisher	EL0012
TdT (Terminal Transferase)	NEB	M0315L
Klenow Fragment	NEB	M0210L
T4 DNA polymerase	NEB	M0203L
MNase (Micrococcal Nuclease)	NEB	M0247S
RNase A	Thermo Fisher	EN0531
Proteinase K	Invitrogen	25530015
Streptavidin C1 beads	Invitrogen	65002
Streptavidin T1 beads	Invitrogen	65601
Dynabead Protein G	Invitrogen	10003D
⍺-Amanitin	Sigma	A2263
DRB (5,6-Dichlorobenzimidazole 1-β-D-ribofuranoside)	Sigma	D1916
7-AAD	BD Pharmingen	559925
PI (Propidium Iodide)	Sigma	P4170
Hoechst 33342	Invitrogen	H3570
THPTA (Tris(3-hydroxypropyltriazolylmethyl)amine)	Sigma	762342
Lipopolysaccharide (LPS)	Sigma	L-2630
IL-4	Sigma	I1020
EasySep Mouse B cell isolation kit	StemCell Technologies	19854A
SF Cell Line 4D-Nucleofecto X Kit	Lonza	V4XC-2024
Click-iT EdU Alexa Fluor 488 Flow Cytometry Assay Kit	Invitrogen	C10420
Deposited data
Raw and analyzed data	This paper	NODE: OEP000658 and GEO: GSE174680
Repli-seq GM12878 G1 - S4	The ENCODE Project Consortium, 2012	GEO: GSM923451
Repli-seq K562 G1-S4	Hansen et al., 2010	GEO: GSM923448
OK-seq K562	Wu et al., 2018	ENA: PRJEB25180 or SRA: ERS2253426
SNS-seq K562	Picard et al., 2014	GEO: GSE46189
K562 ORC2 ChIP-seq	Miotto et al., 2016	GEO: GSE70165: GSM1717888_Orc2_K562_rep1.bw
K562 MCM3 ChIP-seq	The ENCODE Project Consortium, 2012	GEO: GSE92216:GSE92216_ENCFF332WPW_fold_change_over_control_hg19.bigWig
K562 MCM5 ChIP-seq	The ENCODE Project Consortium, 2012	GEO: GSE127403:GSE127403_ENCFF325IJT_fold_change_over_control_hg19.bigWig
K562 Hi-C	Rao et al., 2014	GEO: GSE63525
GM12878 Hi-C	Rao et al., 2014	GEO: GSE63525
GM12878 GRO-seq	Core et al., 2014	GSM1480326
K562 RNA Pol II	The ENCODE Project Consortium, 2012	ftp://hgdownload.soe.ucsc.edu/goldenPath/hg19/encodeDCC/wgEncodeBroadHistone/wgEncodeBroadHistoneK562Pol2bStdSig.bigWig
K562 GRO-seq	Niskanen et al., 2015	GSE66448
K562 GRO-seq	Core et al., 2014	GSM1480325
K562 G-quadruplex structures ChIP-seq Peak	Mao et al., 2018	GEO: GSM2876090: GSM2876090_B_REP1.SLX-12318_9.K562_asynch_a_701_504_peaks.narrowPeak.gz
EdUseq-HU mouse primary splenic B cells	Tubbs et al., 2018	GEO: GSE116321
nsRNA-seq of mouse activated B cells	Tubbs et al., 2018	GSM3227964
GRO-seq of mES V6.5 cells	Sigova et al., 2015	GSM1665566
Hg19 Blacklist	The ENCODE Project Consortium, 2012	https://www.encodeproject.org/files/ENCFF000KJP/@@download/ENCFF000KJP.bigBed
Experimental Model: Cell lines
GM12878	Gift from Xiong Ji
K562	National infrastructure of cell line resource, China	3111C0001CCC000039
mESC V6.5	Gift from Xiong Ji
Experimental Model: Organisms and Strains
Mouse: C57BL/6NCrl	Beijing Vital River Laboratory	Strain code: #213
Oligonucleotides
5'P-CCACGCGTGCTCTACANNNTNNNNANNNNTNNNAGATCGGAAGAGCGTCGTGTAGGGAAAGAGT-NH2	This paper	Bridge Adapter-1-up
5'-TGTAGAGCACGCGTGGNNNNNN-NH2	This paper	Bridge Adapter-1-down
5'-ACTGGAGTTCAGACGTGTGCTCTTCCGATCT	This paper	Bridge Adapter-2-up
5'-NNNNNNAGATCGGAAGAGCACACGTCTGAACTCCAGT-NH2	This paper	Bridge Adapter-2-down
5'Biotin-ACTCTTTCCCTACACGACGCTCTTCCGATCTGGGGGGGGGH	This paper	ChIP-seq extension
5'P-AGATCGGAAGAGCACACGTCTGAACTCCAGT-NH2	This paper	ChIP-seq BA-up
5'-GACGTGTGCTCTTCCGATCTNNNNNN-NH2	This paper	ChIP-seq BA-down
5'-AATGATACGGCGACCACCGAGATCTACACACACTCTTTCCCTACACGACGC	This paper	P5-I5
5'-CAAGCAGAAGACGGCATACGAGATNNNNNNGTGACTGGAGTTCAGACGTGTGC	This paper	P7-I7-Index
5'-GCTGAGTAACCCAAGCCGCT	This paper	gRNA for dCas9-mediated transcription blockade at CMIP locus
5'-GAAAGAGATCCGGACCCTGG	This paper
5'-GGCCCTGACATCCCCCCTGC	This paper
5'-GCGTCTCGAAACTGCTCTCAG	This paper
5'-GGAATCGTGAGCTGTAAACAG	This paper	up-RT-primer for CMIP transcripts
5'-GGCAAGGATGTACTCCTGAG	This paper	down-RT-primer for CMIP transcripts
5'-GAAGGCACGAAGATGGGCGC	This paper	qPCR primer for CMIP transcripts, P1 and P2
5'-ACCCAGTTGGCGTGGCGGAC	This paper
5'-CATCATTGTGGCAATCGCTC	This paper	qPCR primer for CMIP transcripts, P3 and P4
5'-CTTGAGGATTCGCTGCACCAC	This paper
5'-GTTCATCAACAGCCGCGACA	This paper	qPCR primer for CMIP transcripts, P5 and P6
5'-CATAGTCTGACAGCAGCTTG	This paper
5'-ACAACTTTGGTATCGTGGAAGG	PrimerBank ID 378404907c2	qPCR primer for GAPDH transcripts
5'-GCCATCACGCCACAGTTTC	PrimerBank ID 378404907c2
5'-GCTGATCACATATGGGCTTGT	This paper	gRNA for promoter deletion at GALNT10 locus
5'-GCTACAGGGATTTGAGCAGAG	This paper
5'-GAAGGAGAAGCGGCTCCTGC	This paper
5'-GCTGGTCCTCCTGCCCAACGT	This paper
5'-GGTACTGAGGCAGGACTGTG	This paper	Checking primer for GALNT10 promoter deletion
5'-GATCCGCTGGAAGACGTCAAG	This paper
5'-GACACGGAAGGATGAACAAG	This paper	Checking homo-/ hetero- deletion of GALNT10
5'-CCAAACACTGTGCCAGGCTC	This paper
5'-TCAGCGCGTAGGAAATGGAG	This paper	qPCR primer for GALNT10 transcripts
5'-GGAGAGAGCGATTCAAGGAGA	This paper
5'-GCTTCTCAGATCCTTGGAAGG	This paper	gRNA for promoter deletion at RERE locus
5'-GTACTCTCCGGCTTTATGGC	This paper
5'-ACTGGAAGGGAAGGAAGTCA	This paper
5'-GTTTGTGGATTTCGGGGTGC	This paper
5'-GGAGATAATAAGCCGGGAGC	This paper	Checking primer for RERE promoter deletion
5'-TTCTATTCTGCTGCAAGTGAC	This paper
5'-GTGCCGCTGTTCCCACAGAC	This paper	Checking homo-/ hetero- deletion of RERE
5'-GAGTGACTGCTTTCACGGCC	This paper
5'-GCAGCGCCTGGTGAAGAAGC	This paper	qPCR primer for RERE transcripts
5'-TCTTCCCGTACTGCCTGAGTC	This paper
5'-GCCCTTCTAGTGGGTATAAAG	This paper	gRNA for promoter deletion at SUMO1 locus
5'-AGTAACAAGCTGGAGTGCAA	This paper
5'-GAGGACTAATCGCAGAAGCA	This paper
5'-GGAGAGAATCCCTGACTGGG	This paper
5'-CATTGGCTCACAGGCTTGATC	This paper	Checking primer for SUMO1 promoter deletion
5'-TCTGCAAATATTCTGCAACGAC	This paper
5'-GGCAAGGGTGCTGGTTAACC	This paper	Checking homo-/ hetero- deletion of SUMO1
5'-CCTCGCGTCACTTCCGCTTC	This paper
5'-GGTGTTCCAATGAATTCACTC	This paper	qPCR primer for SUMO1 transcripts
5'-CCCGTTTGTTCCTGATAAAC	This paper
5'-ATGGGAGTCCCGGCGTTCTT	This paper	XRN2 cloning
5'-ATTCCAATTGTATCTTCCTGAGGGTGG	This paper
5'-GTGTATTCTAGATCATCTAAG	Fong et al., 2015; TRCN0000293640	shRNA for XRN2 knock-down
5'-GAGCCCAGCCTAACCATGAC	Fong et al., 2015; PrimerBank ID 51702528c1	qPCR primer for XRN2 transcripts, on exons
5'-TGTGGCAAGGCCAAGCATAA	Fong et al., 2015; PrimerBank ID 51702528c1
5'-CTCACTGTTTATGTTGCTTTCCA	This paper	qPCR primer for XRN2 transcripts, 3'UTR only
5'-TCCAGCTCGAGTTCAAACCT	This paper
5'-GCGGCAGCTCCATGGAACTG	This paper	qPCR primer for dCas9 blockade on CMIP, Up-inter
5'-CTCAGGTTCCCAACCCCAGG	This paper
5'-GTGTCACCAAGCATTCTTGAC	This paper	qPCR primer for dCas9 blockade on CMIP, -4 k
5'-CTCTGGCCACTGCAAAGCTC	This paper
5'-GCTGGCAAGTGAATGTTCCTG	This paper	qPCR primer for dCas9 blockade on CMIP, -2 k
5'-CAGCTCTTCTCATAGGCCCAG	This paper
5'-GCTGAGTAACCCAAGCCGCT	This paper	qPCR primer for dCas9 blockade on CMIP, dCas9-block
5'-GCCTGGTTGATGGAGTCATC	This paper
5'-AGGCAGCTGACCCTTAAGTGC	This paper	qPCR primer for dCas9 blockade on CMIP, 2 k
5'-CTCCTTGCCTGACACAGTAGC	This paper
5'-GCCTTAAGCCTGTCCAGGTG	This paper	qPCR primer for dCas9 blockade on CMIP, 4 k
5'-TTGGCTGCTTGTAAAGAGACC	This paper
5'-GTGCAGTGGTTCGATCGTACC	This paper	qPCR primer for dCas9 blockade on CMIP, Down-inter
5'-CTGGAGTCCCACCTGCTCAG	This paper
5'-AACCTAGCTGGCACATGGCA	This paper	gRNA for dCas9-mediated transcription blockade at GALNT10 locus
5'-GTATGCTGAGGGAGTGGATAA	This paper
5'-GAACCCAGGATGACAGGCATT	This paper
5'-CCCTTAGGCAGTGTAACTCC	This paper
5'-GAATGCAGCGTCTACCTTTC	This paper
5'-GTGCCTTGCCATGTGCCAGCT	This paper
5'-CTCCCTCAGCATACCTTTGT	This paper
5'-TGACCAAATGCCTGTCATCC	This paper
5'-AGGAGGACCAGGGCCGCCAG	This paper	up-RT-primer for GALNT10 transcripts
5'-GATATGGCCCACCCTGGAGC	This paper	down-RT-primer for GALNT10 transcripts
5'-AGCCGCTTCTGCTGGCTGAG	This paper	qPCR primer for GALNT10 transcripts, P1 and P2
5'-TTCCGCCTCATCGGGGCCGG	This paper
5'-TTGCTTGACCGCATTGCTCGG	This paper	qPCR primer for GALNT10 transcripts, P3 and P4
5'-ACGGGAGACTCAAATGGGTC	This paper
5'-CGAAGATAGCCTGGGACCTGC	This paper	qPCR primer for GALNT10 transcripts, P5 and P6
5'-CGCAGCCCTCTAGCCTTAGTG	This paper
Software and Algorithms
FlowJo 10.4	FlowJo	https://www.flowjo.com/solutions/flowjo/
ImageJ	NIH	https://imagej.nih.gov/ij/download.html
Prism 8	GraphPad Software, Inc.	https://www.graphpad.com/scientific-software/prism/
BWA 0.7.12	Li et al., 2013	https://github.com/lh3/bwa
Bowtie 1.1.2	Langmead et al., 2009	https://sourceforge.net/projects/bowtiebio/files/bowtie/1.1.2/
PEAR	Zhang et al., 2014	https://cme.h-its.org/exelixis/web/software/pear/
Cutadapt 2.3	Martin 2013	https://cutadapt.readthedocs.io/en/stable/
Samtools	Li et al., 2009	https://github.com/samtools/samtools
Bedtools 2.27.0	Quinlan and Hall, 2010	https://bedtools.readthedocs.io/en/latest/
SICER	Zang et al., 2009	https://github.com/dariober/SICERpy
MACS 1.4.2	Zhang et al., 2008	http://liulab.dfci.harvard.edu/MACS/00README.html
DeepTools	Ramírez et al., 2016	https://deeptools.readthedocs.io/en/develop/
EnrichedHeatmap	Gu et al., 2018	https://github.com/jokergoo/EnrichedHeatmap
R		https://www.r-project.org/
UCSC Database	Karolchick et al.,2004	https://genome.ucsc.edu
UCSC Genome Browser	Kent et al., 2002	https://genome.ucsc.edu
IGV	James et al., 2011	https://software.broadinstitute.org/software/igv/home
Juicer	Rao et al., 2014	https://github.com/aidenlab/juicer/
Whatshap 0.18	Martin et al., bioarxiv	https://whatshap.readthedocs.io/en/latest/
Homer	Heinz et al., 2010	http://homer.ucsd.edu/homer/
